# Supplementary material for: Clinical Trial Schedule of Activities Specification Using Fast Healthcare Interoperability Resources Definitional Resources: Mixed Methods Study
Source: JMIR Med Inform. 2025 Oct 20;13:e71430. doi: 10.2196/71430 (PMC12583939; doi:10.2196/71430)
Supplement: Multimedia Appendix 1 [file medinform_v13i1e71430_app1.zip › StructureDefinition-soaTimepoint.json]

{
  "resourceType" : "StructureDefinition",
  "id" : "soaTimepoint",
  "extension" : [{
    "url" : "http://hl7.org/fhir/StructureDefinition/structuredefinition-type-characteristics",
    "valueCode" : "can-bind"
  }],
  "url" : "http://example.org/StructureDefinition/soaTimepoint",
  "version" : "0.1.0",
  "name" : "SOATimePoint",
  "title" : "SoA TimePoint Specification",
  "status" : "draft",
  "date" : "2025-04-06T09:28:54+01:00",
  "publisher" : "fhir4pharma",
  "contact" : [{
    "name" : "fhir4pharma",
    "telecom" : [{
      "system" : "url",
      "value" : "http://www.fhir4pharma.com"
    },
    {
      "system" : "email",
      "value" : "andy.richardson@fhir4pharm.com"
    }]
  }],
  "description" : "SoA TimePoint Attribute Extension",
  "fhirVersion" : "5.0.0",
  "mapping" : [{
    "identity" : "rim",
    "uri" : "http://hl7.org/v3",
    "name" : "RIM Mapping"
  }],
  "kind" : "complex-type",
  "abstract" : false,
  "context" : [{
    "type" : "element",
    "expression" : "PlanDefinition.action"
  }],
  "type" : "Extension",
  "baseDefinition" : "http://hl7.org/fhir/StructureDefinition/Extension",
  "derivation" : "constraint",
  "snapshot" : {
    "extension" : [{
      "url" : "http://hl7.org/fhir/tools/StructureDefinition/snapshot-base-version",
      "valueString" : "5.0.0"
    }],
    "element" : [{
      "id" : "Extension",
      "path" : "Extension",
      "short" : "SoA TimePoint Specification",
      "definition" : "SoA TimePoint Attribute Extension",
      "min" : 0,
      "max" : "*",
      "base" : {
        "path" : "Extension",
        "min" : 0,
        "max" : "*"
      },
      "constraint" : [{
        "key" : "ele-1",
        "severity" : "error",
        "human" : "All FHIR elements must have a @value or children",
        "expression" : "hasValue() or (children().count() > id.count())",
        "source" : "http://hl7.org/fhir/StructureDefinition/Element"
      },
      {
        "key" : "ext-1",
        "severity" : "error",
        "human" : "Must have either extensions or value[x], not both",
        "expression" : "extension.exists() != value.exists()",
        "source" : "http://hl7.org/fhir/StructureDefinition/Extension"
      }],
      "isModifier" : false
    },
    {
      "id" : "Extension.id",
      "path" : "Extension.id",
      "representation" : ["xmlAttr"],
      "short" : "Unique id for inter-element referencing",
      "definition" : "Unique id for the element within a resource (for internal references). This may be any string value that does not contain spaces.",
      "min" : 0,
      "max" : "1",
      "base" : {
        "path" : "Element.id",
        "min" : 0,
        "max" : "1"
      },
      "type" : [{
        "extension" : [{
          "url" : "http://hl7.org/fhir/StructureDefinition/structuredefinition-fhir-type",
          "valueUrl" : "id"
        }],
        "code" : "http://hl7.org/fhirpath/System.String"
      }],
      "condition" : ["ele-1"],
      "isModifier" : false,
      "isSummary" : false,
      "mapping" : [{
        "identity" : "rim",
        "map" : "n/a"
      }]
    },
    {
      "id" : "Extension.extension",
      "path" : "Extension.extension",
      "slicing" : {
        "discriminator" : [{
          "type" : "value",
          "path" : "url"
        }],
        "description" : "Extensions are always sliced by (at least) url",
        "rules" : "open"
      },
      "short" : "Additional content defined by implementations",
      "definition" : "May be used to represent additional information that is not part of the basic definition of the element. To make the use of extensions safe and managable, there is a strict set of governance applied to the definition and use of extensions. Though any implementer can define an extension, there is a set of requirements that SHALL be met as part of the definition of the extension.",
      "comment" : "There can be no stigma associated with the use of extensions by any application, project, or standard - regardless of the institution or jurisdiction that uses or defines the extensions.  The use of extensions is what allows the FHIR specification to retain a core level of simplicity for everyone.",
      "alias" : ["extensions",
      "user content"],
      "min" : 0,
      "max" : "*",
      "base" : {
        "path" : "Element.extension",
        "min" : 0,
        "max" : "*"
      },
      "type" : [{
        "code" : "Extension"
      }],
      "constraint" : [{
        "key" : "ele-1",
        "severity" : "error",
        "human" : "All FHIR elements must have a @value or children",
        "expression" : "hasValue() or (children().count() > id.count())",
        "source" : "http://hl7.org/fhir/StructureDefinition/Element"
      },
      {
        "key" : "ext-1",
        "severity" : "error",
        "human" : "Must have either extensions or value[x], not both",
        "expression" : "extension.exists() != value.exists()",
        "source" : "http://hl7.org/fhir/StructureDefinition/Extension"
      }],
      "isModifier" : false,
      "isSummary" : false,
      "mapping" : [{
        "identity" : "rim",
        "map" : "n/a"
      }]
    },
    {
      "id" : "Extension.extension:soaTimePointType",
      "path" : "Extension.extension",
      "sliceName" : "soaTimePointType",
      "short" : "Extension",
      "definition" : "An Extension",
      "min" : 0,
      "max" : "1",
      "base" : {
        "path" : "Element.extension",
        "min" : 0,
        "max" : "*"
      },
      "type" : [{
        "code" : "Extension"
      }],
      "constraint" : [{
        "key" : "ele-1",
        "severity" : "error",
        "human" : "All FHIR elements must have a @value or children",
        "expression" : "hasValue() or (children().count() > id.count())",
        "source" : "http://hl7.org/fhir/StructureDefinition/Element"
      },
      {
        "key" : "ext-1",
        "severity" : "error",
        "human" : "Must have either extensions or value[x], not both",
        "expression" : "extension.exists() != value.exists()",
        "source" : "http://hl7.org/fhir/StructureDefinition/Extension"
      }],
      "isModifier" : false,
      "isSummary" : false
    },
    {
      "id" : "Extension.extension:soaTimePointType.id",
      "path" : "Extension.extension.id",
      "representation" : ["xmlAttr"],
      "short" : "Unique id for inter-element referencing",
      "definition" : "Unique id for the element within a resource (for internal references). This may be any string value that does not contain spaces.",
      "min" : 0,
      "max" : "1",
      "base" : {
        "path" : "Element.id",
        "min" : 0,
        "max" : "1"
      },
      "type" : [{
        "extension" : [{
          "url" : "http://hl7.org/fhir/StructureDefinition/structuredefinition-fhir-type",
          "valueUrl" : "id"
        }],
        "code" : "http://hl7.org/fhirpath/System.String"
      }],
      "condition" : ["ele-1"],
      "isModifier" : false,
      "isSummary" : false,
      "mapping" : [{
        "identity" : "rim",
        "map" : "n/a"
      }]
    },
    {
      "id" : "Extension.extension:soaTimePointType.extension",
      "path" : "Extension.extension.extension",
      "slicing" : {
        "discriminator" : [{
          "type" : "value",
          "path" : "url"
        }],
        "description" : "Extensions are always sliced by (at least) url",
        "rules" : "open"
      },
      "short" : "Extension",
      "definition" : "An Extension",
      "min" : 0,
      "max" : "0",
      "base" : {
        "path" : "Element.extension",
        "min" : 0,
        "max" : "*"
      },
      "type" : [{
        "code" : "Extension"
      }],
      "constraint" : [{
        "key" : "ele-1",
        "severity" : "error",
        "human" : "All FHIR elements must have a @value or children",
        "expression" : "hasValue() or (children().count() > id.count())",
        "source" : "http://hl7.org/fhir/StructureDefinition/Element"
      },
      {
        "key" : "ext-1",
        "severity" : "error",
        "human" : "Must have either extensions or value[x], not both",
        "expression" : "extension.exists() != value.exists()",
        "source" : "http://hl7.org/fhir/StructureDefinition/Extension"
      }],
      "isModifier" : false,
      "isSummary" : false
    },
    {
      "id" : "Extension.extension:soaTimePointType.url",
      "path" : "Extension.extension.url",
      "representation" : ["xmlAttr"],
      "short" : "identifies the meaning of the extension",
      "definition" : "Source of the definition for the extension code - a logical name or a URL.",
      "comment" : "The definition may point directly to a computable or human-readable definition of the extensibility codes, or it may be a logical URI as declared in some other specification. The definition SHALL be a URI for the Structure Definition defining the extension.",
      "min" : 1,
      "max" : "1",
      "base" : {
        "path" : "Extension.url",
        "min" : 1,
        "max" : "1"
      },
      "type" : [{
        "extension" : [{
          "url" : "http://hl7.org/fhir/StructureDefinition/structuredefinition-fhir-type",
          "valueUrl" : "uri"
        }],
        "code" : "http://hl7.org/fhirpath/System.String"
      }],
      "fixedUri" : "soaTimePointType",
      "isModifier" : false,
      "isSummary" : false,
      "mapping" : [{
        "identity" : "rim",
        "map" : "N/A"
      }]
    },
    {
      "id" : "Extension.extension:soaTimePointType.value[x]",
      "path" : "Extension.extension.value[x]",
      "short" : "Value of extension",
      "definition" : "Value of extension - must be one of a constrained set of the data types (see [Extensibility](http://hl7.org/fhir/R5/extensibility.html) for a list).",
      "min" : 0,
      "max" : "1",
      "base" : {
        "path" : "Extension.value[x]",
        "min" : 0,
        "max" : "1"
      },
      "type" : [{
        "code" : "string"
      }],
      "condition" : ["ext-1"],
      "constraint" : [{
        "key" : "ele-1",
        "severity" : "error",
        "human" : "All FHIR elements must have a @value or children",
        "expression" : "hasValue() or (children().count() > id.count())",
        "source" : "http://hl7.org/fhir/StructureDefinition/Element"
      }],
      "isModifier" : false,
      "isSummary" : false,
      "mapping" : [{
        "identity" : "rim",
        "map" : "N/A"
      }]
    },
    {
      "id" : "Extension.extension:soaPlannedTimePoint",
      "path" : "Extension.extension",
      "sliceName" : "soaPlannedTimePoint",
      "short" : "Extension",
      "definition" : "An Extension",
      "min" : 0,
      "max" : "1",
      "base" : {
        "path" : "Element.extension",
        "min" : 0,
        "max" : "*"
      },
      "type" : [{
        "code" : "Extension"
      }],
      "constraint" : [{
        "key" : "ele-1",
        "severity" : "error",
        "human" : "All FHIR elements must have a @value or children",
        "expression" : "hasValue() or (children().count() > id.count())",
        "source" : "http://hl7.org/fhir/StructureDefinition/Element"
      },
      {
        "key" : "ext-1",
        "severity" : "error",
        "human" : "Must have either extensions or value[x], not both",
        "expression" : "extension.exists() != value.exists()",
        "source" : "http://hl7.org/fhir/StructureDefinition/Extension"
      }],
      "isModifier" : false,
      "isSummary" : false
    },
    {
      "id" : "Extension.extension:soaPlannedTimePoint.id",
      "path" : "Extension.extension.id",
      "representation" : ["xmlAttr"],
      "short" : "Unique id for inter-element referencing",
      "definition" : "Unique id for the element within a resource (for internal references). This may be any string value that does not contain spaces.",
      "min" : 0,
      "max" : "1",
      "base" : {
        "path" : "Element.id",
        "min" : 0,
        "max" : "1"
      },
      "type" : [{
        "extension" : [{
          "url" : "http://hl7.org/fhir/StructureDefinition/structuredefinition-fhir-type",
          "valueUrl" : "id"
        }],
        "code" : "http://hl7.org/fhirpath/System.String"
      }],
      "condition" : ["ele-1"],
      "isModifier" : false,
      "isSummary" : false,
      "mapping" : [{
        "identity" : "rim",
        "map" : "n/a"
      }]
    },
    {
      "id" : "Extension.extension:soaPlannedTimePoint.extension",
      "path" : "Extension.extension.extension",
      "slicing" : {
        "discriminator" : [{
          "type" : "value",
          "path" : "url"
        }],
        "description" : "Extensions are always sliced by (at least) url",
        "rules" : "open"
      },
      "short" : "Extension",
      "definition" : "An Extension",
      "min" : 0,
      "max" : "0",
      "base" : {
        "path" : "Element.extension",
        "min" : 0,
        "max" : "*"
      },
      "type" : [{
        "code" : "Extension"
      }],
      "constraint" : [{
        "key" : "ele-1",
        "severity" : "error",
        "human" : "All FHIR elements must have a @value or children",
        "expression" : "hasValue() or (children().count() > id.count())",
        "source" : "http://hl7.org/fhir/StructureDefinition/Element"
      },
      {
        "key" : "ext-1",
        "severity" : "error",
        "human" : "Must have either extensions or value[x], not both",
        "expression" : "extension.exists() != value.exists()",
        "source" : "http://hl7.org/fhir/StructureDefinition/Extension"
      }],
      "isModifier" : false,
      "isSummary" : false
    },
    {
      "id" : "Extension.extension:soaPlannedTimePoint.url",
      "path" : "Extension.extension.url",
      "representation" : ["xmlAttr"],
      "short" : "identifies the meaning of the extension",
      "definition" : "Source of the definition for the extension code - a logical name or a URL.",
      "comment" : "The definition may point directly to a computable or human-readable definition of the extensibility codes, or it may be a logical URI as declared in some other specification. The definition SHALL be a URI for the Structure Definition defining the extension.",
      "min" : 1,
      "max" : "1",
      "base" : {
        "path" : "Extension.url",
        "min" : 1,
        "max" : "1"
      },
      "type" : [{
        "extension" : [{
          "url" : "http://hl7.org/fhir/StructureDefinition/structuredefinition-fhir-type",
          "valueUrl" : "uri"
        }],
        "code" : "http://hl7.org/fhirpath/System.String"
      }],
      "fixedUri" : "soaPlannedTimePoint",
      "isModifier" : false,
      "isSummary" : false,
      "mapping" : [{
        "identity" : "rim",
        "map" : "N/A"
      }]
    },
    {
      "id" : "Extension.extension:soaPlannedTimePoint.value[x]",
      "path" : "Extension.extension.value[x]",
      "short" : "Value of extension",
      "definition" : "Value of extension - must be one of a constrained set of the data types (see [Extensibility](http://hl7.org/fhir/R5/extensibility.html) for a list).",
      "min" : 0,
      "max" : "1",
      "base" : {
        "path" : "Extension.value[x]",
        "min" : 0,
        "max" : "1"
      },
      "type" : [{
        "code" : "Quantity",
        "profile" : ["http://hl7.org/fhir/StructureDefinition/SimpleQuantity"]
      }],
      "condition" : ["ext-1"],
      "constraint" : [{
        "key" : "ele-1",
        "severity" : "error",
        "human" : "All FHIR elements must have a @value or children",
        "expression" : "hasValue() or (children().count() > id.count())",
        "source" : "http://hl7.org/fhir/StructureDefinition/Element"
      }],
      "isModifier" : false,
      "isSummary" : false,
      "mapping" : [{
        "identity" : "rim",
        "map" : "N/A"
      }]
    },
    {
      "id" : "Extension.extension:soaPlannedRange",
      "path" : "Extension.extension",
      "sliceName" : "soaPlannedRange",
      "short" : "Extension",
      "definition" : "An Extension",
      "min" : 0,
      "max" : "1",
      "base" : {
        "path" : "Element.extension",
        "min" : 0,
        "max" : "*"
      },
      "type" : [{
        "code" : "Extension"
      }],
      "constraint" : [{
        "key" : "ele-1",
        "severity" : "error",
        "human" : "All FHIR elements must have a @value or children",
        "expression" : "hasValue() or (children().count() > id.count())",
        "source" : "http://hl7.org/fhir/StructureDefinition/Element"
      },
      {
        "key" : "ext-1",
        "severity" : "error",
        "human" : "Must have either extensions or value[x], not both",
        "expression" : "extension.exists() != value.exists()",
        "source" : "http://hl7.org/fhir/StructureDefinition/Extension"
      }],
      "isModifier" : false,
      "isSummary" : false
    },
    {
      "id" : "Extension.extension:soaPlannedRange.id",
      "path" : "Extension.extension.id",
      "representation" : ["xmlAttr"],
      "short" : "Unique id for inter-element referencing",
      "definition" : "Unique id for the element within a resource (for internal references). This may be any string value that does not contain spaces.",
      "min" : 0,
      "max" : "1",
      "base" : {
        "path" : "Element.id",
        "min" : 0,
        "max" : "1"
      },
      "type" : [{
        "extension" : [{
          "url" : "http://hl7.org/fhir/StructureDefinition/structuredefinition-fhir-type",
          "valueUrl" : "id"
        }],
        "code" : "http://hl7.org/fhirpath/System.String"
      }],
      "condition" : ["ele-1"],
      "isModifier" : false,
      "isSummary" : false,
      "mapping" : [{
        "identity" : "rim",
        "map" : "n/a"
      }]
    },
    {
      "id" : "Extension.extension:soaPlannedRange.extension",
      "path" : "Extension.extension.extension",
      "slicing" : {
        "discriminator" : [{
          "type" : "value",
          "path" : "url"
        }],
        "description" : "Extensions are always sliced by (at least) url",
        "rules" : "open"
      },
      "short" : "Extension",
      "definition" : "An Extension",
      "min" : 0,
      "max" : "0",
      "base" : {
        "path" : "Element.extension",
        "min" : 0,
        "max" : "*"
      },
      "type" : [{
        "code" : "Extension"
      }],
      "constraint" : [{
        "key" : "ele-1",
        "severity" : "error",
        "human" : "All FHIR elements must have a @value or children",
        "expression" : "hasValue() or (children().count() > id.count())",
        "source" : "http://hl7.org/fhir/StructureDefinition/Element"
      },
      {
        "key" : "ext-1",
        "severity" : "error",
        "human" : "Must have either extensions or value[x], not both",
        "expression" : "extension.exists() != value.exists()",
        "source" : "http://hl7.org/fhir/StructureDefinition/Extension"
      }],
      "isModifier" : false,
      "isSummary" : false
    },
    {
      "id" : "Extension.extension:soaPlannedRange.url",
      "path" : "Extension.extension.url",
      "representation" : ["xmlAttr"],
      "short" : "identifies the meaning of the extension",
      "definition" : "Source of the definition for the extension code - a logical name or a URL.",
      "comment" : "The definition may point directly to a computable or human-readable definition of the extensibility codes, or it may be a logical URI as declared in some other specification. The definition SHALL be a URI for the Structure Definition defining the extension.",
      "min" : 1,
      "max" : "1",
      "base" : {
        "path" : "Extension.url",
        "min" : 1,
        "max" : "1"
      },
      "type" : [{
        "extension" : [{
          "url" : "http://hl7.org/fhir/StructureDefinition/structuredefinition-fhir-type",
          "valueUrl" : "uri"
        }],
        "code" : "http://hl7.org/fhirpath/System.String"
      }],
      "fixedUri" : "soaPlannedRange",
      "isModifier" : false,
      "isSummary" : false,
      "mapping" : [{
        "identity" : "rim",
        "map" : "N/A"
      }]
    },
    {
      "id" : "Extension.extension:soaPlannedRange.value[x]",
      "path" : "Extension.extension.value[x]",
      "short" : "Value of extension",
      "definition" : "Value of extension - must be one of a constrained set of the data types (see [Extensibility](http://hl7.org/fhir/R5/extensibility.html) for a list).",
      "min" : 0,
      "max" : "1",
      "base" : {
        "path" : "Extension.value[x]",
        "min" : 0,
        "max" : "1"
      },
      "type" : [{
        "code" : "Range"
      }],
      "condition" : ["ext-1"],
      "constraint" : [{
        "key" : "ele-1",
        "severity" : "error",
        "human" : "All FHIR elements must have a @value or children",
        "expression" : "hasValue() or (children().count() > id.count())",
        "source" : "http://hl7.org/fhir/StructureDefinition/Element"
      }],
      "isModifier" : false,
      "isSummary" : false,
      "mapping" : [{
        "identity" : "rim",
        "map" : "N/A"
      }]
    },
    {
      "id" : "Extension.extension:soaReferenceTimePoint",
      "path" : "Extension.extension",
      "sliceName" : "soaReferenceTimePoint",
      "short" : "Extension",
      "definition" : "An Extension",
      "min" : 0,
      "max" : "1",
      "base" : {
        "path" : "Element.extension",
        "min" : 0,
        "max" : "*"
      },
      "type" : [{
        "code" : "Extension"
      }],
      "constraint" : [{
        "key" : "ele-1",
        "severity" : "error",
        "human" : "All FHIR elements must have a @value or children",
        "expression" : "hasValue() or (children().count() > id.count())",
        "source" : "http://hl7.org/fhir/StructureDefinition/Element"
      },
      {
        "key" : "ext-1",
        "severity" : "error",
        "human" : "Must have either extensions or value[x], not both",
        "expression" : "extension.exists() != value.exists()",
        "source" : "http://hl7.org/fhir/StructureDefinition/Extension"
      }],
      "isModifier" : false,
      "isSummary" : false
    },
    {
      "id" : "Extension.extension:soaReferenceTimePoint.id",
      "path" : "Extension.extension.id",
      "representation" : ["xmlAttr"],
      "short" : "Unique id for inter-element referencing",
      "definition" : "Unique id for the element within a resource (for internal references). This may be any string value that does not contain spaces.",
      "min" : 0,
      "max" : "1",
      "base" : {
        "path" : "Element.id",
        "min" : 0,
        "max" : "1"
      },
      "type" : [{
        "extension" : [{
          "url" : "http://hl7.org/fhir/StructureDefinition/structuredefinition-fhir-type",
          "valueUrl" : "id"
        }],
        "code" : "http://hl7.org/fhirpath/System.String"
      }],
      "condition" : ["ele-1"],
      "isModifier" : false,
      "isSummary" : false,
      "mapping" : [{
        "identity" : "rim",
        "map" : "n/a"
      }]
    },
    {
      "id" : "Extension.extension:soaReferenceTimePoint.extension",
      "path" : "Extension.extension.extension",
      "slicing" : {
        "discriminator" : [{
          "type" : "value",
          "path" : "url"
        }],
        "description" : "Extensions are always sliced by (at least) url",
        "rules" : "open"
      },
      "short" : "Extension",
      "definition" : "An Extension",
      "min" : 0,
      "max" : "0",
      "base" : {
        "path" : "Element.extension",
        "min" : 0,
        "max" : "*"
      },
      "type" : [{
        "code" : "Extension"
      }],
      "constraint" : [{
        "key" : "ele-1",
        "severity" : "error",
        "human" : "All FHIR elements must have a @value or children",
        "expression" : "hasValue() or (children().count() > id.count())",
        "source" : "http://hl7.org/fhir/StructureDefinition/Element"
      },
      {
        "key" : "ext-1",
        "severity" : "error",
        "human" : "Must have either extensions or value[x], not both",
        "expression" : "extension.exists() != value.exists()",
        "source" : "http://hl7.org/fhir/StructureDefinition/Extension"
      }],
      "isModifier" : false,
      "isSummary" : false
    },
    {
      "id" : "Extension.extension:soaReferenceTimePoint.url",
      "path" : "Extension.extension.url",
      "representation" : ["xmlAttr"],
      "short" : "identifies the meaning of the extension",
      "definition" : "Source of the definition for the extension code - a logical name or a URL.",
      "comment" : "The definition may point directly to a computable or human-readable definition of the extensibility codes, or it may be a logical URI as declared in some other specification. The definition SHALL be a URI for the Structure Definition defining the extension.",
      "min" : 1,
      "max" : "1",
      "base" : {
        "path" : "Extension.url",
        "min" : 1,
        "max" : "1"
      },
      "type" : [{
        "extension" : [{
          "url" : "http://hl7.org/fhir/StructureDefinition/structuredefinition-fhir-type",
          "valueUrl" : "uri"
        }],
        "code" : "http://hl7.org/fhirpath/System.String"
      }],
      "fixedUri" : "soaReferenceTimePoint",
      "isModifier" : false,
      "isSummary" : false,
      "mapping" : [{
        "identity" : "rim",
        "map" : "N/A"
      }]
    },
    {
      "id" : "Extension.extension:soaReferenceTimePoint.value[x]",
      "path" : "Extension.extension.value[x]",
      "short" : "Value of extension",
      "definition" : "Value of extension - must be one of a constrained set of the data types (see [Extensibility](http://hl7.org/fhir/R5/extensibility.html) for a list).",
      "min" : 0,
      "max" : "1",
      "base" : {
        "path" : "Extension.value[x]",
        "min" : 0,
        "max" : "1"
      },
      "type" : [{
        "code" : "string"
      }],
      "condition" : ["ext-1"],
      "constraint" : [{
        "key" : "ele-1",
        "severity" : "error",
        "human" : "All FHIR elements must have a @value or children",
        "expression" : "hasValue() or (children().count() > id.count())",
        "source" : "http://hl7.org/fhir/StructureDefinition/Element"
      }],
      "isModifier" : false,
      "isSummary" : false,
      "mapping" : [{
        "identity" : "rim",
        "map" : "N/A"
      }]
    },
    {
      "id" : "Extension.extension:soaRangeFromTimePoint",
      "path" : "Extension.extension",
      "sliceName" : "soaRangeFromTimePoint",
      "short" : "Extension",
      "definition" : "An Extension",
      "min" : 0,
      "max" : "1",
      "base" : {
        "path" : "Element.extension",
        "min" : 0,
        "max" : "*"
      },
      "type" : [{
        "code" : "Extension"
      }],
      "constraint" : [{
        "key" : "ele-1",
        "severity" : "error",
        "human" : "All FHIR elements must have a @value or children",
        "expression" : "hasValue() or (children().count() > id.count())",
        "source" : "http://hl7.org/fhir/StructureDefinition/Element"
      },
      {
        "key" : "ext-1",
        "severity" : "error",
        "human" : "Must have either extensions or value[x], not both",
        "expression" : "extension.exists() != value.exists()",
        "source" : "http://hl7.org/fhir/StructureDefinition/Extension"
      }],
      "isModifier" : false,
      "isSummary" : false
    },
    {
      "id" : "Extension.extension:soaRangeFromTimePoint.id",
      "path" : "Extension.extension.id",
      "representation" : ["xmlAttr"],
      "short" : "Unique id for inter-element referencing",
      "definition" : "Unique id for the element within a resource (for internal references). This may be any string value that does not contain spaces.",
      "min" : 0,
      "max" : "1",
      "base" : {
        "path" : "Element.id",
        "min" : 0,
        "max" : "1"
      },
      "type" : [{
        "extension" : [{
          "url" : "http://hl7.org/fhir/StructureDefinition/structuredefinition-fhir-type",
          "valueUrl" : "id"
        }],
        "code" : "http://hl7.org/fhirpath/System.String"
      }],
      "condition" : ["ele-1"],
      "isModifier" : false,
      "isSummary" : false,
      "mapping" : [{
        "identity" : "rim",
        "map" : "n/a"
      }]
    },
    {
      "id" : "Extension.extension:soaRangeFromTimePoint.extension",
      "path" : "Extension.extension.extension",
      "slicing" : {
        "discriminator" : [{
          "type" : "value",
          "path" : "url"
        }],
        "description" : "Extensions are always sliced by (at least) url",
        "rules" : "open"
      },
      "short" : "Extension",
      "definition" : "An Extension",
      "min" : 0,
      "max" : "0",
      "base" : {
        "path" : "Element.extension",
        "min" : 0,
        "max" : "*"
      },
      "type" : [{
        "code" : "Extension"
      }],
      "constraint" : [{
        "key" : "ele-1",
        "severity" : "error",
        "human" : "All FHIR elements must have a @value or children",
        "expression" : "hasValue() or (children().count() > id.count())",
        "source" : "http://hl7.org/fhir/StructureDefinition/Element"
      },
      {
        "key" : "ext-1",
        "severity" : "error",
        "human" : "Must have either extensions or value[x], not both",
        "expression" : "extension.exists() != value.exists()",
        "source" : "http://hl7.org/fhir/StructureDefinition/Extension"
      }],
      "isModifier" : false,
      "isSummary" : false
    },
    {
      "id" : "Extension.extension:soaRangeFromTimePoint.url",
      "path" : "Extension.extension.url",
      "representation" : ["xmlAttr"],
      "short" : "identifies the meaning of the extension",
      "definition" : "Source of the definition for the extension code - a logical name or a URL.",
      "comment" : "The definition may point directly to a computable or human-readable definition of the extensibility codes, or it may be a logical URI as declared in some other specification. The definition SHALL be a URI for the Structure Definition defining the extension.",
      "min" : 1,
      "max" : "1",
      "base" : {
        "path" : "Extension.url",
        "min" : 1,
        "max" : "1"
      },
      "type" : [{
        "extension" : [{
          "url" : "http://hl7.org/fhir/StructureDefinition/structuredefinition-fhir-type",
          "valueUrl" : "uri"
        }],
        "code" : "http://hl7.org/fhirpath/System.String"
      }],
      "fixedUri" : "soaRangeFromTimePoint",
      "isModifier" : false,
      "isSummary" : false,
      "mapping" : [{
        "identity" : "rim",
        "map" : "N/A"
      }]
    },
    {
      "id" : "Extension.extension:soaRangeFromTimePoint.value[x]",
      "path" : "Extension.extension.value[x]",
      "short" : "Value of extension",
      "definition" : "Value of extension - must be one of a constrained set of the data types (see [Extensibility](http://hl7.org/fhir/R5/extensibility.html) for a list).",
      "min" : 0,
      "max" : "1",
      "base" : {
        "path" : "Extension.value[x]",
        "min" : 0,
        "max" : "1"
      },
      "type" : [{
        "code" : "string"
      }],
      "condition" : ["ext-1"],
      "constraint" : [{
        "key" : "ele-1",
        "severity" : "error",
        "human" : "All FHIR elements must have a @value or children",
        "expression" : "hasValue() or (children().count() > id.count())",
        "source" : "http://hl7.org/fhir/StructureDefinition/Element"
      }],
      "isModifier" : false,
      "isSummary" : false,
      "mapping" : [{
        "identity" : "rim",
        "map" : "N/A"
      }]
    },
    {
      "id" : "Extension.extension:soaPlannedDuration",
      "path" : "Extension.extension",
      "sliceName" : "soaPlannedDuration",
      "short" : "Extension",
      "definition" : "An Extension",
      "min" : 0,
      "max" : "1",
      "base" : {
        "path" : "Element.extension",
        "min" : 0,
        "max" : "*"
      },
      "type" : [{
        "code" : "Extension"
      }],
      "constraint" : [{
        "key" : "ele-1",
        "severity" : "error",
        "human" : "All FHIR elements must have a @value or children",
        "expression" : "hasValue() or (children().count() > id.count())",
        "source" : "http://hl7.org/fhir/StructureDefinition/Element"
      },
      {
        "key" : "ext-1",
        "severity" : "error",
        "human" : "Must have either extensions or value[x], not both",
        "expression" : "extension.exists() != value.exists()",
        "source" : "http://hl7.org/fhir/StructureDefinition/Extension"
      }],
      "isModifier" : false,
      "isSummary" : false
    },
    {
      "id" : "Extension.extension:soaPlannedDuration.id",
      "path" : "Extension.extension.id",
      "representation" : ["xmlAttr"],
      "short" : "Unique id for inter-element referencing",
      "definition" : "Unique id for the element within a resource (for internal references). This may be any string value that does not contain spaces.",
      "min" : 0,
      "max" : "1",
      "base" : {
        "path" : "Element.id",
        "min" : 0,
        "max" : "1"
      },
      "type" : [{
        "extension" : [{
          "url" : "http://hl7.org/fhir/StructureDefinition/structuredefinition-fhir-type",
          "valueUrl" : "id"
        }],
        "code" : "http://hl7.org/fhirpath/System.String"
      }],
      "condition" : ["ele-1"],
      "isModifier" : false,
      "isSummary" : false,
      "mapping" : [{
        "identity" : "rim",
        "map" : "n/a"
      }]
    },
    {
      "id" : "Extension.extension:soaPlannedDuration.extension",
      "path" : "Extension.extension.extension",
      "slicing" : {
        "discriminator" : [{
          "type" : "value",
          "path" : "url"
        }],
        "description" : "Extensions are always sliced by (at least) url",
        "rules" : "open"
      },
      "short" : "Extension",
      "definition" : "An Extension",
      "min" : 0,
      "max" : "0",
      "base" : {
        "path" : "Element.extension",
        "min" : 0,
        "max" : "*"
      },
      "type" : [{
        "code" : "Extension"
      }],
      "constraint" : [{
        "key" : "ele-1",
        "severity" : "error",
        "human" : "All FHIR elements must have a @value or children",
        "expression" : "hasValue() or (children().count() > id.count())",
        "source" : "http://hl7.org/fhir/StructureDefinition/Element"
      },
      {
        "key" : "ext-1",
        "severity" : "error",
        "human" : "Must have either extensions or value[x], not both",
        "expression" : "extension.exists() != value.exists()",
        "source" : "http://hl7.org/fhir/StructureDefinition/Extension"
      }],
      "isModifier" : false,
      "isSummary" : false
    },
    {
      "id" : "Extension.extension:soaPlannedDuration.url",
      "path" : "Extension.extension.url",
      "representation" : ["xmlAttr"],
      "short" : "identifies the meaning of the extension",
      "definition" : "Source of the definition for the extension code - a logical name or a URL.",
      "comment" : "The definition may point directly to a computable or human-readable definition of the extensibility codes, or it may be a logical URI as declared in some other specification. The definition SHALL be a URI for the Structure Definition defining the extension.",
      "min" : 1,
      "max" : "1",
      "base" : {
        "path" : "Extension.url",
        "min" : 1,
        "max" : "1"
      },
      "type" : [{
        "extension" : [{
          "url" : "http://hl7.org/fhir/StructureDefinition/structuredefinition-fhir-type",
          "valueUrl" : "uri"
        }],
        "code" : "http://hl7.org/fhirpath/System.String"
      }],
      "fixedUri" : "soaPlannedDuration",
      "isModifier" : false,
      "isSummary" : false,
      "mapping" : [{
        "identity" : "rim",
        "map" : "N/A"
      }]
    },
    {
      "id" : "Extension.extension:soaPlannedDuration.value[x]",
      "path" : "Extension.extension.value[x]",
      "short" : "Value of extension",
      "definition" : "Value of extension - must be one of a constrained set of the data types (see [Extensibility](http://hl7.org/fhir/R5/extensibility.html) for a list).",
      "min" : 0,
      "max" : "1",
      "base" : {
        "path" : "Extension.value[x]",
        "min" : 0,
        "max" : "1"
      },
      "type" : [{
        "code" : "Duration"
      }],
      "condition" : ["ext-1"],
      "constraint" : [{
        "key" : "ele-1",
        "severity" : "error",
        "human" : "All FHIR elements must have a @value or children",
        "expression" : "hasValue() or (children().count() > id.count())",
        "source" : "http://hl7.org/fhir/StructureDefinition/Element"
      }],
      "isModifier" : false,
      "isSummary" : false,
      "mapping" : [{
        "identity" : "rim",
        "map" : "N/A"
      }]
    },
    {
      "id" : "Extension.url",
      "path" : "Extension.url",
      "representation" : ["xmlAttr"],
      "short" : "identifies the meaning of the extension",
      "definition" : "Source of the definition for the extension code - a logical name or a URL.",
      "comment" : "The definition may point directly to a computable or human-readable definition of the extensibility codes, or it may be a logical URI as declared in some other specification. The definition SHALL be a URI for the Structure Definition defining the extension.",
      "min" : 1,
      "max" : "1",
      "base" : {
        "path" : "Extension.url",
        "min" : 1,
        "max" : "1"
      },
      "type" : [{
        "extension" : [{
          "url" : "http://hl7.org/fhir/StructureDefinition/structuredefinition-fhir-type",
          "valueUrl" : "uri"
        }],
        "code" : "http://hl7.org/fhirpath/System.String"
      }],
      "fixedUri" : "http://example.org/StructureDefinition/soaTimepoint",
      "isModifier" : false,
      "isSummary" : false,
      "mapping" : [{
        "identity" : "rim",
        "map" : "N/A"
      }]
    },
    {
      "id" : "Extension.value[x]",
      "path" : "Extension.value[x]",
      "short" : "Value of extension",
      "definition" : "Value of extension - must be one of a constrained set of the data types (see [Extensibility](http://hl7.org/fhir/R5/extensibility.html) for a list).",
      "min" : 0,
      "max" : "0",
      "base" : {
        "path" : "Extension.value[x]",
        "min" : 0,
        "max" : "1"
      },
      "type" : [{
        "code" : "base64Binary"
      },
      {
        "code" : "boolean"
      },
      {
        "code" : "canonical"
      },
      {
        "code" : "code"
      },
      {
        "code" : "date"
      },
      {
        "code" : "dateTime"
      },
      {
        "code" : "decimal"
      },
      {
        "code" : "id"
      },
      {
        "code" : "instant"
      },
      {
        "code" : "integer"
      },
      {
        "code" : "integer64"
      },
      {
        "code" : "markdown"
      },
      {
        "code" : "oid"
      },
      {
        "code" : "positiveInt"
      },
      {
        "code" : "string"
      },
      {
        "code" : "time"
      },
      {
        "code" : "unsignedInt"
      },
      {
        "code" : "uri"
      },
      {
        "code" : "url"
      },
      {
        "code" : "uuid"
      },
      {
        "code" : "Address"
      },
      {
        "code" : "Age"
      },
      {
        "code" : "Annotation"
      },
      {
        "code" : "Attachment"
      },
      {
        "code" : "CodeableConcept"
      },
      {
        "code" : "CodeableReference"
      },
      {
        "code" : "Coding"
      },
      {
        "code" : "ContactPoint"
      },
      {
        "code" : "Count"
      },
      {
        "code" : "Distance"
      },
      {
        "code" : "Duration"
      },
      {
        "code" : "HumanName"
      },
      {
        "code" : "Identifier"
      },
      {
        "code" : "Money"
      },
      {
        "code" : "Period"
      },
      {
        "code" : "Quantity"
      },
      {
        "code" : "Range"
      },
      {
        "code" : "Ratio"
      },
      {
        "code" : "RatioRange"
      },
      {
        "code" : "Reference"
      },
      {
        "code" : "SampledData"
      },
      {
        "code" : "Signature"
      },
      {
        "code" : "Timing"
      },
      {
        "code" : "ContactDetail"
      },
      {
        "code" : "DataRequirement"
      },
      {
        "code" : "Expression"
      },
      {
        "code" : "ParameterDefinition"
      },
      {
        "code" : "RelatedArtifact"
      },
      {
        "code" : "TriggerDefinition"
      },
      {
        "code" : "UsageContext"
      },
      {
        "code" : "Availability"
      },
      {
        "code" : "ExtendedContactDetail"
      },
      {
        "code" : "Dosage"
      },
      {
        "code" : "Meta"
      }],
      "condition" : ["ext-1"],
      "constraint" : [{
        "key" : "ele-1",
        "severity" : "error",
        "human" : "All FHIR elements must have a @value or children",
        "expression" : "hasValue() or (children().count() > id.count())",
        "source" : "http://hl7.org/fhir/StructureDefinition/Element"
      }],
      "isModifier" : false,
      "isSummary" : false,
      "mapping" : [{
        "identity" : "rim",
        "map" : "N/A"
      }]
    }]
  },
  "differential" : {
    "element" : [{
      "id" : "Extension",
      "path" : "Extension",
      "short" : "SoA TimePoint Specification",
      "definition" : "SoA TimePoint Attribute Extension"
    },
    {
      "id" : "Extension.extension:soaTimePointType",
      "path" : "Extension.extension",
      "sliceName" : "soaTimePointType",
      "min" : 0,
      "max" : "1"
    },
    {
      "id" : "Extension.extension:soaTimePointType.extension",
      "path" : "Extension.extension.extension",
      "max" : "0"
    },
    {
      "id" : "Extension.extension:soaTimePointType.url",
      "path" : "Extension.extension.url",
      "fixedUri" : "soaTimePointType"
    },
    {
      "id" : "Extension.extension:soaTimePointType.value[x]",
      "path" : "Extension.extension.value[x]",
      "type" : [{
        "code" : "string"
      }]
    },
    {
      "id" : "Extension.extension:soaPlannedTimePoint",
      "path" : "Extension.extension",
      "sliceName" : "soaPlannedTimePoint",
      "min" : 0,
      "max" : "1"
    },
    {
      "id" : "Extension.extension:soaPlannedTimePoint.extension",
      "path" : "Extension.extension.extension",
      "max" : "0"
    },
    {
      "id" : "Extension.extension:soaPlannedTimePoint.url",
      "path" : "Extension.extension.url",
      "fixedUri" : "soaPlannedTimePoint"
    },
    {
      "id" : "Extension.extension:soaPlannedTimePoint.value[x]",
      "path" : "Extension.extension.value[x]",
      "type" : [{
        "code" : "Quantity",
        "profile" : ["http://hl7.org/fhir/StructureDefinition/SimpleQuantity"]
      }]
    },
    {
      "id" : "Extension.extension:soaPlannedRange",
      "path" : "Extension.extension",
      "sliceName" : "soaPlannedRange",
      "min" : 0,
      "max" : "1"
    },
    {
      "id" : "Extension.extension:soaPlannedRange.extension",
      "path" : "Extension.extension.extension",
      "max" : "0"
    },
    {
      "id" : "Extension.extension:soaPlannedRange.url",
      "path" : "Extension.extension.url",
      "fixedUri" : "soaPlannedRange"
    },
    {
      "id" : "Extension.extension:soaPlannedRange.value[x]",
      "path" : "Extension.extension.value[x]",
      "type" : [{
        "code" : "Range"
      }]
    },
    {
      "id" : "Extension.extension:soaReferenceTimePoint",
      "path" : "Extension.extension",
      "sliceName" : "soaReferenceTimePoint",
      "min" : 0,
      "max" : "1"
    },
    {
      "id" : "Extension.extension:soaReferenceTimePoint.extension",
      "path" : "Extension.extension.extension",
      "max" : "0"
    },
    {
      "id" : "Extension.extension:soaReferenceTimePoint.url",
      "path" : "Extension.extension.url",
      "fixedUri" : "soaReferenceTimePoint"
    },
    {
      "id" : "Extension.extension:soaReferenceTimePoint.value[x]",
      "path" : "Extension.extension.value[x]",
      "type" : [{
        "code" : "string"
      }]
    },
    {
      "id" : "Extension.extension:soaRangeFromTimePoint",
      "path" : "Extension.extension",
      "sliceName" : "soaRangeFromTimePoint",
      "min" : 0,
      "max" : "1"
    },
    {
      "id" : "Extension.extension:soaRangeFromTimePoint.extension",
      "path" : "Extension.extension.extension",
      "max" : "0"
    },
    {
      "id" : "Extension.extension:soaRangeFromTimePoint.url",
      "path" : "Extension.extension.url",
      "fixedUri" : "soaRangeFromTimePoint"
    },
    {
      "id" : "Extension.extension:soaRangeFromTimePoint.value[x]",
      "path" : "Extension.extension.value[x]",
      "type" : [{
        "code" : "string"
      }]
    },
    {
      "id" : "Extension.extension:soaPlannedDuration",
      "path" : "Extension.extension",
      "sliceName" : "soaPlannedDuration",
      "min" : 0,
      "max" : "1"
    },
    {
      "id" : "Extension.extension:soaPlannedDuration.extension",
      "path" : "Extension.extension.extension",
      "max" : "0"
    },
    {
      "id" : "Extension.extension:soaPlannedDuration.url",
      "path" : "Extension.extension.url",
      "fixedUri" : "soaPlannedDuration"
    },
    {
      "id" : "Extension.extension:soaPlannedDuration.value[x]",
      "path" : "Extension.extension.value[x]",
      "type" : [{
        "code" : "Duration"
      }]
    },
    {
      "id" : "Extension.url",
      "path" : "Extension.url",
      "fixedUri" : "http://example.org/StructureDefinition/soaTimepoint"
    },
    {
      "id" : "Extension.value[x]",
      "path" : "Extension.value[x]",
      "max" : "0"
    }]
  }
}
