# Supplementary material for: Clinical Trial Schedule of Activities Specification Using Fast Healthcare Interoperability Resources Definitional Resources: Mixed Methods Study
Source: JMIR Med Inform. 2025 Oct 20;13:e71430. doi: 10.2196/71430 (PMC12583939; doi:10.2196/71430)
Supplement: Multimedia Appendix 2 [file medinform_v13i1e71430_app2.zip]

Archive with 1 entries (1 files):
- PlanDefinition-fhir4pharma-SoA-12Jun24.json
