# Supplementary material for: Clinical Trial Schedule of Activities Specification Using Fast Healthcare Interoperability Resources Definitional Resources: Mixed Methods Study
Source: JMIR Med Inform. 2025 Oct 20;13:e71430. doi: 10.2196/71430 (PMC12583939; doi:10.2196/71430)
Supplement: Multimedia Appendix 2 [file medinform_v13i1e71430_app2.zip › PlanDefinition-fhir4pharma-SoA-12Jun24.json]

{
  "resourceType" : "PlanDefinition",
  "id" : "fhir4pharma-SoA-12Jun24",
  "meta" : {
    "versionId" : "0",
    "lastUpdated" : "2024-12-29T18:04:49+00:00"
  },
  "text" : {
    "status" : "extensions",
    "div" : "<div xmlns=\"http://www.w3.org/1999/xhtml\">\n<div>\n    <table class=\"grid dict\">\n        \n        <tr>\n            <th scope=\"row\"><b>Id: </b></th>\n            <td style=\"padding-left: 4px;\">fhir4pharma-SoA-12Jun24</td>\n        </tr>\n        \n\n        \n        <tr>\n            <th scope=\"row\"><b>Url: </b></th>\n            <td style=\"padding-left: 4px;\"><a href=\"PlanDefinition-fhir4pharma-SoA-12Jun24.html\">fhir4pharma-SoA-12Jun24</a></td>\n        </tr>\n        \n\n        \n        <tr>\n            <th scope=\"row\"><b>Version: </b></th>\n            <td style=\"padding-left: 4px;\">0.1.0</td>\n        </tr>\n        \n\n        \n        <tr>\n            <th scope=\"row\">\n                <b>\n                    \n                        \n                    \n                </b>\n            </th>\n            <td style=\"padding-left: 4px;\">\n                \n                <p style=\"margin-bottom: 5px;\">\n                    <span>f31e3483-fa22-48fc-8ff3-76a972e291d4</span>\n                </p>\n                \n            </td>\n        </tr>\n        \n\n        \n        <tr>\n            <th scope=\"row\"><b>Title: </b></th>\n            <td style=\"padding-left: 4px;\">fhir4pharma-SoA-12Jun24</td>\n        </tr>\n        \n\n        \n\n        \n\n        \n\n        \n        <tr>\n            <th scope=\"row\"><b>Type: </b></th>\n            <td style=\"padding-left: 4px;\">\n                \n                    \n                        \n                        <p style=\"margin-bottom: 5px;\">\n                            <b>system: </b> <span><a href=\"http://terminology.hl7.org/6.2.0/CodeSystem-plan-definition-type.html\">http://terminology.hl7.org/CodeSystem/plan-definition-type</a></span>\n                        </p>\n                        \n                        \n                        <p style=\"margin-bottom: 5px;\">\n                            <b>code: </b> <span>clinical-protocol</span>\n                        </p>\n                        \n                        \n                    \n                \n                \n            </td>\n        </tr>\n        \n\n        \n\n        \n        <tr>\n            <th scope=\"row\"><b>Date: </b></th>\n            <td style=\"padding-left: 4px;\">2025-04-06 09:28:54+0100</td>\n        </tr>\n        \n\n        \n        <tr>\n            <th scope=\"row\"><b>Publisher: </b></th>\n            <td style=\"padding-left: 4px;\">fhir4pharma</td>\n        </tr>\n        \n\n        \n        <tr>\n            <th scope=\"row\"><b>Description: </b></th>\n            <td style=\"padding-left: 4px;\"><div><p>fhir4pharma-SoA-12Jun24</p>\n</div></td>\n        </tr>\n        \n\n        \n\n        \n\n        \n\n        \n\n        \n\n        \n\n        \n\n        \n\n        \n\n        \n\n        \n\n        \n\n        \n        <tr>\n            <th scope=\"row\"><b>Actions: </b></th>\n            <td style=\"padding-left: 4px;\">\n                <table class=\"grid-dict\">\n                    \n                    <tr>\n                        <td>\n                            \n                            <b> IS:</b> <div><p>IS</p>\n</div>\n                            \n                            <br/>\n                            \n                            \n                            \n                            <b>Then:</b>\n                            <table class=\"grid-dict\">\n                                \n                                <tr>\n                                    <td>\n                                        \n                                        <b> :</b>\n                                        \n                                        \n                                        <br/>\n                                        \n                                        \n                                        <b>If:</b>\n                                        \n                                        <i>Start:</i>\n                                        \n                                        <i>({'interactions_not_exist':['V1','V2','V3','V4','V5','V6','IF']})</i>\n                                        <br/>\n                                        \n                                        \n                                        \n                                        \n                                        \n                                    </td>\n                                </tr>\n                                \n                                <tr>\n                                    <td>\n                                        \n                                        <b> :</b>\n                                        \n                                        \n                                        <br/>\n                                        \n                                        \n                                        <b>If:</b>\n                                        \n                                        <i>Start:</i>\n                                        \n                                        <i>({'withdraw':True})</i>\n                                        <br/>\n                                        \n                                        <i>Start:</i>\n                                        \n                                        <i>({'interactions_not_exist':['IF']})</i>\n                                        <br/>\n                                        \n                                        \n                                        \n                                        \n                                        \n                                    </td>\n                                </tr>\n                                \n                                <tr>\n                                    <td>\n                                        \n                                        <b> :</b>\n                                        \n                                        \n                                        <br/>\n                                        \n                                        \n                                        <b>If:</b>\n                                        \n                                        <i>Start:</i>\n                                        \n                                        <i>({'withdraw':False})</i>\n                                        <br/>\n                                        \n                                        \n                                        \n                                        \n                                        \n                                    </td>\n                                </tr>\n                                \n                            </table>\n                            \n                        </td>\n                    </tr>\n                    \n                    <tr>\n                        <td>\n                            \n                            <b> V1:</b> <div><p>V1</p>\n</div>\n                            \n                            <br/>\n                            \n                            \n                            \n                            <b>Then:</b>\n                            <table class=\"grid-dict\">\n                                \n                                <tr>\n                                    <td>\n                                        \n                                        <b> :</b>\n                                        \n                                        \n                                        <br/>\n                                        \n                                        \n                                        <b>If:</b>\n                                        \n                                        <i>Start:</i>\n                                        \n                                        <i>({'interactions_exist':['IS']})</i>\n                                        <br/>\n                                        \n                                        <i>Start:</i>\n                                        \n                                        <i>({'interactions_not_exist':['V2','V3','V4','V5','V6','IF']})</i>\n                                        <br/>\n                                        \n                                        \n                                        \n                                        \n                                        \n                                    </td>\n                                </tr>\n                                \n                                <tr>\n                                    <td>\n                                        \n                                        <b> :</b>\n                                        \n                                        \n                                        <br/>\n                                        \n                                        \n                                        <b>If:</b>\n                                        \n                                        <i>Start:</i>\n                                        \n                                        <i>({'start_evaluations':True})</i>\n                                        <br/>\n                                        \n                                        \n                                        \n                                        \n                                        \n                                    </td>\n                                </tr>\n                                \n                                <tr>\n                                    <td>\n                                        \n                                        <b> :</b>\n                                        \n                                        \n                                        <br/>\n                                        \n                                        \n                                        <b>If:</b>\n                                        \n                                        <i>Start:</i>\n                                        \n                                        <i>({'withdraw':True})</i>\n                                        <br/>\n                                        \n                                        <i>Start:</i>\n                                        \n                                        <i>({'interactions_not_exist':['IF']})</i>\n                                        <br/>\n                                        \n                                        \n                                        \n                                        \n                                        \n                                    </td>\n                                </tr>\n                                \n                                <tr>\n                                    <td>\n                                        \n                                        <b> :</b>\n                                        \n                                        \n                                        <br/>\n                                        \n                                        \n                                        <b>If:</b>\n                                        \n                                        <i>Start:</i>\n                                        \n                                        <i>({'to_unscheduled':True})</i>\n                                        <br/>\n                                        \n                                        \n                                        \n                                        \n                                        \n                                    </td>\n                                </tr>\n                                \n                            </table>\n                            \n                        </td>\n                    </tr>\n                    \n                    <tr>\n                        <td>\n                            \n                            <b> V2:</b> <div><p>V2</p>\n</div>\n                            \n                            <br/>\n                            \n                            \n                            \n                            <b>Then:</b>\n                            <table class=\"grid-dict\">\n                                \n                                <tr>\n                                    <td>\n                                        \n                                        <b> :</b>\n                                        \n                                        \n                                        <br/>\n                                        \n                                        \n                                        <b>If:</b>\n                                        \n                                        <i>Start:</i>\n                                        \n                                        <i>({'interactions_exist':['IS','V1']})</i>\n                                        <br/>\n                                        \n                                        <i>Start:</i>\n                                        \n                                        <i>({'interactions_not_exist':['V3','V4','V5','V6','IF']})</i>\n                                        <br/>\n                                        \n                                        \n                                        \n                                        \n                                        \n                                    </td>\n                                </tr>\n                                \n                                <tr>\n                                    <td>\n                                        \n                                        <b> :</b>\n                                        \n                                        \n                                        <br/>\n                                        \n                                        \n                                        <b>If:</b>\n                                        \n                                        <i>Start:</i>\n                                        \n                                        <i>({'start_evaluations':True})</i>\n                                        <br/>\n                                        \n                                        \n                                        \n                                        \n                                        \n                                    </td>\n                                </tr>\n                                \n                                <tr>\n                                    <td>\n                                        \n                                        <b> :</b>\n                                        \n                                        \n                                        <br/>\n                                        \n                                        \n                                        <b>If:</b>\n                                        \n                                        <i>Start:</i>\n                                        \n                                        <i>({'withdraw':True})</i>\n                                        <br/>\n                                        \n                                        <i>Start:</i>\n                                        \n                                        <i>({'interactions_not_exist':['IF']})</i>\n                                        <br/>\n                                        \n                                        \n                                        \n                                        \n                                        \n                                    </td>\n                                </tr>\n                                \n                                <tr>\n                                    <td>\n                                        \n                                        <b> :</b>\n                                        \n                                        \n                                        <br/>\n                                        \n                                        \n                                        <b>If:</b>\n                                        \n                                        <i>Start:</i>\n                                        \n                                        <i>({'to_unscheduled':True})</i>\n                                        <br/>\n                                        \n                                        \n                                        \n                                        \n                                        \n                                    </td>\n                                </tr>\n                                \n                            </table>\n                            \n                        </td>\n                    </tr>\n                    \n                    <tr>\n                        <td>\n                            \n                            <b> V3:</b> <div><p>V3</p>\n</div>\n                            \n                            <br/>\n                            \n                            \n                            \n                            <b>Then:</b>\n                            <table class=\"grid-dict\">\n                                \n                                <tr>\n                                    <td>\n                                        \n                                        <b> :</b>\n                                        \n                                        \n                                        <br/>\n                                        \n                                        \n                                        <b>If:</b>\n                                        \n                                        <i>Start:</i>\n                                        \n                                        <i>({'interactions_exist':['IS','V1','V2']})</i>\n                                        <br/>\n                                        \n                                        <i>Start:</i>\n                                        \n                                        <i>({'interactions_not_exist':['V4','V5','V6','IF']})</i>\n                                        <br/>\n                                        \n                                        \n                                        \n                                        \n                                        \n                                    </td>\n                                </tr>\n                                \n                                <tr>\n                                    <td>\n                                        \n                                        <b> :</b>\n                                        \n                                        \n                                        <br/>\n                                        \n                                        \n                                        <b>If:</b>\n                                        \n                                        <i>Start:</i>\n                                        \n                                        <i>({'start_evaluations':True})</i>\n                                        <br/>\n                                        \n                                        \n                                        \n                                        \n                                        \n                                    </td>\n                                </tr>\n                                \n                                <tr>\n                                    <td>\n                                        \n                                        <b> :</b>\n                                        \n                                        \n                                        <br/>\n                                        \n                                        \n                                        <b>If:</b>\n                                        \n                                        <i>Start:</i>\n                                        \n                                        <i>({'withdraw':True})</i>\n                                        <br/>\n                                        \n                                        <i>Start:</i>\n                                        \n                                        <i>({'interactions_not_exist':['IF']})</i>\n                                        <br/>\n                                        \n                                        \n                                        \n                                        \n                                        \n                                    </td>\n                                </tr>\n                                \n                                <tr>\n                                    <td>\n                                        \n                                        <b> :</b>\n                                        \n                                        \n                                        <br/>\n                                        \n                                        \n                                        <b>If:</b>\n                                        \n                                        <i>Start:</i>\n                                        \n                                        <i>({'to_unscheduled':True})</i>\n                                        <br/>\n                                        \n                                        \n                                        \n                                        \n                                        \n                                    </td>\n                                </tr>\n                                \n                            </table>\n                            \n                        </td>\n                    </tr>\n                    \n                    <tr>\n                        <td>\n                            \n                            <b> V4:</b> <div><p>V4</p>\n</div>\n                            \n                            <br/>\n                            \n                            \n                            \n                            <b>Then:</b>\n                            <table class=\"grid-dict\">\n                                \n                                <tr>\n                                    <td>\n                                        \n                                        <b> :</b>\n                                        \n                                        \n                                        <br/>\n                                        \n                                        \n                                        <b>If:</b>\n                                        \n                                        <i>Start:</i>\n                                        \n                                        <i>({'interactions_exist':['IS','V1','V2','V3']})</i>\n                                        <br/>\n                                        \n                                        <i>Start:</i>\n                                        \n                                        <i>({'interactions_not_exist':['V5','V6','IF']})</i>\n                                        <br/>\n                                        \n                                        \n                                        \n                                        \n                                        \n                                    </td>\n                                </tr>\n                                \n                                <tr>\n                                    <td>\n                                        \n                                        <b> :</b>\n                                        \n                                        \n                                        <br/>\n                                        \n                                        \n                                        <b>If:</b>\n                                        \n                                        <i>Start:</i>\n                                        \n                                        <i>({'start_evaluations':True})</i>\n                                        <br/>\n                                        \n                                        \n                                        \n                                        \n                                        \n                                    </td>\n                                </tr>\n                                \n                                <tr>\n                                    <td>\n                                        \n                                        <b> :</b>\n                                        \n                                        \n                                        <br/>\n                                        \n                                        \n                                        <b>If:</b>\n                                        \n                                        <i>Start:</i>\n                                        \n                                        <i>({'withdraw':True})</i>\n                                        <br/>\n                                        \n                                        <i>Start:</i>\n                                        \n                                        <i>({'interactions_not_exist':['IF']})</i>\n                                        <br/>\n                                        \n                                        \n                                        \n                                        \n                                        \n                                    </td>\n                                </tr>\n                                \n                                <tr>\n                                    <td>\n                                        \n                                        <b> :</b>\n                                        \n                                        \n                                        <br/>\n                                        \n                                        \n                                        <b>If:</b>\n                                        \n                                        <i>Start:</i>\n                                        \n                                        <i>({'to_unscheduled':True})</i>\n                                        <br/>\n                                        \n                                        \n                                        \n                                        \n                                        \n                                    </td>\n                                </tr>\n                                \n                            </table>\n                            \n                        </td>\n                    </tr>\n                    \n                    <tr>\n                        <td>\n                            \n                            <b> V5:</b> <div><p>V5</p>\n</div>\n                            \n                            <br/>\n                            \n                            \n                            \n                            <b>Then:</b>\n                            <table class=\"grid-dict\">\n                                \n                                <tr>\n                                    <td>\n                                        \n                                        <b> :</b>\n                                        \n                                        \n                                        <br/>\n                                        \n                                        \n                                        <b>If:</b>\n                                        \n                                        <i>Start:</i>\n                                        \n                                        <i>({'interactions_exist': ['IS', 'V1','V2','V3','V4']})</i>\n                                        <br/>\n                                        \n                                        <i>Start:</i>\n                                        \n                                        <i>({'interactions_not_exist': ['V6', 'IF']})</i>\n                                        <br/>\n                                        \n                                        \n                                        \n                                        \n                                        \n                                    </td>\n                                </tr>\n                                \n                                <tr>\n                                    <td>\n                                        \n                                        <b> :</b>\n                                        \n                                        \n                                        <br/>\n                                        \n                                        \n                                        <b>If:</b>\n                                        \n                                        <i>Start:</i>\n                                        \n                                        <i>({'start_evaluations':True})</i>\n                                        <br/>\n                                        \n                                        \n                                        \n                                        \n                                        \n                                    </td>\n                                </tr>\n                                \n                                <tr>\n                                    <td>\n                                        \n                                        <b> :</b>\n                                        \n                                        \n                                        <br/>\n                                        \n                                        \n                                        <b>If:</b>\n                                        \n                                        <i>Start:</i>\n                                        \n                                        <i>({'withdraw':True})</i>\n                                        <br/>\n                                        \n                                        <i>Start:</i>\n                                        \n                                        <i>({'interactions_not_exist':['IF']})</i>\n                                        <br/>\n                                        \n                                        \n                                        \n                                        \n                                        \n                                    </td>\n                                </tr>\n                                \n                                <tr>\n                                    <td>\n                                        \n                                        <b> :</b>\n                                        \n                                        \n                                        <br/>\n                                        \n                                        \n                                        <b>If:</b>\n                                        \n                                        <i>Start:</i>\n                                        \n                                        <i>({'to_unscheduled':True})</i>\n                                        <br/>\n                                        \n                                        \n                                        \n                                        \n                                        \n                                    </td>\n                                </tr>\n                                \n                            </table>\n                            \n                        </td>\n                    </tr>\n                    \n                    <tr>\n                        <td>\n                            \n                            <b> V6:</b> <div><p>V6</p>\n</div>\n                            \n                            <br/>\n                            \n                            \n                            \n                            <b>Then:</b>\n                            <table class=\"grid-dict\">\n                                \n                                <tr>\n                                    <td>\n                                        \n                                        <b> :</b>\n                                        \n                                        \n                                        <br/>\n                                        \n                                        \n                                        <b>If:</b>\n                                        \n                                        <i>Start:</i>\n                                        \n                                        <i>({'to_unscheduled':True})</i>\n                                        <br/>\n                                        \n                                        \n                                        \n                                        \n                                        \n                                    </td>\n                                </tr>\n                                \n                                <tr>\n                                    <td>\n                                        \n                                        <b> :</b>\n                                        \n                                        \n                                        <br/>\n                                        \n                                        \n                                        <b>If:</b>\n                                        \n                                        <i>Start:</i>\n                                        \n                                        <i>({'start_evaluations':True})</i>\n                                        <br/>\n                                        \n                                        \n                                        \n                                        \n                                        \n                                    </td>\n                                </tr>\n                                \n                                <tr>\n                                    <td>\n                                        \n                                        <b> :</b>\n                                        \n                                        \n                                        <br/>\n                                        \n                                        \n                                        <b>If:</b>\n                                        \n                                        <i>Start:</i>\n                                        \n                                        <i>({'completed':True})</i>\n                                        <br/>\n                                        \n                                        <i>Start:</i>\n                                        \n                                        <i>({'interactions_not_exist':['IF']})</i>\n                                        <br/>\n                                        \n                                        \n                                        \n                                        \n                                        \n                                    </td>\n                                </tr>\n                                \n                            </table>\n                            \n                        </td>\n                    </tr>\n                    \n                    <tr>\n                        <td>\n                            \n                            <b> U:</b> <div><p>U</p>\n</div>\n                            \n                            <br/>\n                            \n                            \n                            \n                            <b>Then:</b>\n                            <table class=\"grid-dict\">\n                                \n                                <tr>\n                                    <td>\n                                        \n                                        <b> :</b>\n                                        \n                                        \n                                        <br/>\n                                        \n                                        \n                                        <b>If:</b>\n                                        \n                                        <i>Start:</i>\n                                        \n                                        <i>({'withdraw':True})</i>\n                                        <br/>\n                                        \n                                        <i>Start:</i>\n                                        \n                                        <i>({'interactions_not_exist':['IF']})</i>\n                                        <br/>\n                                        \n                                        \n                                        \n                                        \n                                        \n                                    </td>\n                                </tr>\n                                \n                                <tr>\n                                    <td>\n                                        \n                                        <b> :</b>\n                                        \n                                        \n                                        <br/>\n                                        \n                                        \n                                        <b>If:</b>\n                                        \n                                        <i>Start:</i>\n                                        \n                                        <i>({'start_evaluations':True})</i>\n                                        <br/>\n                                        \n                                        \n                                        \n                                        \n                                        \n                                    </td>\n                                </tr>\n                                \n                                <tr>\n                                    <td>\n                                        \n                                        <b> :</b>\n                                        \n                                        \n                                        <br/>\n                                        \n                                        \n                                        <b>If:</b>\n                                        \n                                        <i>Start:</i>\n                                        \n                                        <i>({'to_unscheduled':True})</i>\n                                        <br/>\n                                        \n                                        \n                                        \n                                        \n                                        \n                                    </td>\n                                </tr>\n                                \n                                <tr>\n                                    <td>\n                                        \n                                        <b> :</b>\n                                        \n                                        \n                                        <br/>\n                                        \n                                        \n                                        <b>If:</b>\n                                        \n                                        <i>Start:</i>\n                                        \n                                        <i>({'interactions_exist': ['IS', 'V1']})</i>\n                                        <br/>\n                                        \n                                        <i>Start:</i>\n                                        \n                                        <i>({'interactions_not_exist': ['V2','V3', 'V4', 'V5', 'V6', 'IF']})</i>\n                                        <br/>\n                                        \n                                        \n                                        \n                                        \n                                        \n                                    </td>\n                                </tr>\n                                \n                                <tr>\n                                    <td>\n                                        \n                                        <b> :</b>\n                                        \n                                        \n                                        <br/>\n                                        \n                                        \n                                        <b>If:</b>\n                                        \n                                        <i>Start:</i>\n                                        \n                                        <i>({'interactions_exist': ['IS', 'V1','V2']})</i>\n                                        <br/>\n                                        \n                                        <i>Start:</i>\n                                        \n                                        <i>({'interactions_not_exist': ['V3', 'V4', 'V5', 'V6', 'IF']})</i>\n                                        <br/>\n                                        \n                                        \n                                        \n                                        \n                                        \n                                    </td>\n                                </tr>\n                                \n                                <tr>\n                                    <td>\n                                        \n                                        <b> :</b>\n                                        \n                                        \n                                        <br/>\n                                        \n                                        \n                                        <b>If:</b>\n                                        \n                                        <i>Start:</i>\n                                        \n                                        <i>({'interactions_exist': ['IS', 'V1','V2','V3']})</i>\n                                        <br/>\n                                        \n                                        <i>Start:</i>\n                                        \n                                        <i>({'interactions_not_exist': ['V4', 'V5', 'V6', 'IF']})</i>\n                                        <br/>\n                                        \n                                        \n                                        \n                                        \n                                        \n                                    </td>\n                                </tr>\n                                \n                                <tr>\n                                    <td>\n                                        \n                                        <b> :</b>\n                                        \n                                        \n                                        <br/>\n                                        \n                                        \n                                        <b>If:</b>\n                                        \n                                        <i>Start:</i>\n                                        \n                                        <i>({'interactions_exist': ['IS', 'V1','V2','V3','V4']})</i>\n                                        <br/>\n                                        \n                                        <i>Start:</i>\n                                        \n                                        <i>({'interactions_not_exist': ['V5', 'V6', 'IF']})</i>\n                                        <br/>\n                                        \n                                        \n                                        \n                                        \n                                        \n                                    </td>\n                                </tr>\n                                \n                                <tr>\n                                    <td>\n                                        \n                                        <b> :</b>\n                                        \n                                        \n                                        <br/>\n                                        \n                                        \n                                        <b>If:</b>\n                                        \n                                        <i>Start:</i>\n                                        \n                                        <i>({'interactions_exist': ['IS', 'V1','V2','V3','V4','V5']})</i>\n                                        <br/>\n                                        \n                                        <i>Start:</i>\n                                        \n                                        <i>({'interactions_not_exist': ['V6', 'IF']})</i>\n                                        <br/>\n                                        \n                                        \n                                        \n                                        \n                                        \n                                    </td>\n                                </tr>\n                                \n                            </table>\n                            \n                        </td>\n                    </tr>\n                    \n                    <tr>\n                        <td>\n                            \n                            <b> IF:</b> <div><p>IF</p>\n</div>\n                            \n                            <br/>\n                            \n                            \n                            \n                            <b>Then:</b>\n                            <table class=\"grid-dict\">\n                                \n                                <tr>\n                                    <td>\n                                        \n                                        <b> :</b>\n                                        \n                                        \n                                        <br/>\n                                        \n                                        \n                                        <b>If:</b>\n                                        \n                                        <i>Start:</i>\n                                        \n                                        <i>({'withdraw':False})</i>\n                                        <br/>\n                                        \n                                        \n                                        \n                                        \n                                        \n                                    </td>\n                                </tr>\n                                \n                            </table>\n                            \n                        </td>\n                    </tr>\n                    \n                    <tr>\n                        <td>\n                            \n                            <b> AS:</b> <div><p>AS</p>\n</div>\n                            \n                            <br/>\n                            \n                            \n                            \n                            <b>Then:</b>\n                            <table class=\"grid-dict\">\n                                \n                                <tr>\n                                    <td>\n                                        \n                                        <b> :</b>\n                                        \n                                        \n                                        <br/>\n                                        \n                                        \n                                        <b>If:</b>\n                                        \n                                        <i>Start:</i>\n                                        \n                                        <i>({'withdraw':False})</i>\n                                        <br/>\n                                        \n                                        \n                                        \n                                        \n                                        \n                                    </td>\n                                </tr>\n                                \n                            </table>\n                            \n                        </td>\n                    </tr>\n                    \n                    <tr>\n                        <td>\n                            \n                            <b> Demography:</b> <div><p>Demography</p>\n</div>\n                            \n                            <br/>\n                            \n                            \n                            \n                            <b>Then:</b>\n                            <table class=\"grid-dict\">\n                                \n                                <tr>\n                                    <td>\n                                        \n                                        <b> :</b>\n                                        \n                                        \n                                        <br/>\n                                        \n                                        \n                                        <b>If:</b>\n                                        \n                                        <i>Start:</i>\n                                        \n                                        <i>({'withdraw':False})</i>\n                                        <br/>\n                                        \n                                        \n                                        \n                                        \n                                        \n                                    </td>\n                                </tr>\n                                \n                            </table>\n                            \n                        </td>\n                    </tr>\n                    \n                    <tr>\n                        <td>\n                            \n                            <b> Medical History:</b> <div><p>Medical History</p>\n</div>\n                            \n                            <br/>\n                            \n                            \n                            \n                            <b>Then:</b>\n                            <table class=\"grid-dict\">\n                                \n                                <tr>\n                                    <td>\n                                        \n                                        <b> :</b>\n                                        \n                                        \n                                        <br/>\n                                        \n                                        \n                                        <b>If:</b>\n                                        \n                                        <i>Start:</i>\n                                        \n                                        <i>({'withdraw':False})</i>\n                                        <br/>\n                                        \n                                        \n                                        \n                                        \n                                        \n                                    </td>\n                                </tr>\n                                \n                            </table>\n                            \n                        </td>\n                    </tr>\n                    \n                    <tr>\n                        <td>\n                            \n                            <b> Inclusion Criteria:</b> <div><p>Inclusion Criteria</p>\n</div>\n                            \n                            <br/>\n                            \n                            \n                            \n                            <b>Then:</b>\n                            <table class=\"grid-dict\">\n                                \n                                <tr>\n                                    <td>\n                                        \n                                        <b> :</b>\n                                        \n                                        \n                                        <br/>\n                                        \n                                        \n                                        <b>If:</b>\n                                        \n                                        <i>Start:</i>\n                                        \n                                        <i>({'withdraw':False})</i>\n                                        <br/>\n                                        \n                                        \n                                        \n                                        \n                                        \n                                    </td>\n                                </tr>\n                                \n                                <tr>\n                                    <td>\n                                        \n                                        <b> :</b>\n                                        \n                                        \n                                        <br/>\n                                        \n                                        \n                                        <b>If:</b>\n                                        \n                                        <i>Start:</i>\n                                        \n                                        <i>({'withdraw':True})</i>\n                                        <br/>\n                                        \n                                        \n                                        \n                                        \n                                        \n                                    </td>\n                                </tr>\n                                \n                            </table>\n                            \n                        </td>\n                    </tr>\n                    \n                    <tr>\n                        <td>\n                            \n                            <b> Exclusion Criteria:</b> <div><p>Exclusion Criteria</p>\n</div>\n                            \n                            <br/>\n                            \n                            \n                            \n                            <b>Then:</b>\n                            <table class=\"grid-dict\">\n                                \n                                <tr>\n                                    <td>\n                                        \n                                        <b> :</b>\n                                        \n                                        \n                                        <br/>\n                                        \n                                        \n                                        <b>If:</b>\n                                        \n                                        <i>Start:</i>\n                                        \n                                        <i>({'withdraw':False})</i>\n                                        <br/>\n                                        \n                                        \n                                        \n                                        \n                                        \n                                    </td>\n                                </tr>\n                                \n                                <tr>\n                                    <td>\n                                        \n                                        <b> :</b>\n                                        \n                                        \n                                        <br/>\n                                        \n                                        \n                                        <b>If:</b>\n                                        \n                                        <i>Start:</i>\n                                        \n                                        <i>({'withdraw':True})</i>\n                                        <br/>\n                                        \n                                        \n                                        \n                                        \n                                        \n                                    </td>\n                                </tr>\n                                \n                            </table>\n                            \n                        </td>\n                    </tr>\n                    \n                    <tr>\n                        <td>\n                            \n                            <b> Height:</b> <div><p>Height</p>\n</div>\n                            \n                            <br/>\n                            \n                            \n                            \n                            <b>Then:</b>\n                            <table class=\"grid-dict\">\n                                \n                                <tr>\n                                    <td>\n                                        \n                                        <b> :</b>\n                                        \n                                        \n                                        <br/>\n                                        \n                                        \n                                        <b>If:</b>\n                                        \n                                        <i>Start:</i>\n                                        \n                                        <i>({'withdraw':False})</i>\n                                        <br/>\n                                        \n                                        \n                                        \n                                        \n                                        \n                                    </td>\n                                </tr>\n                                \n                            </table>\n                            \n                        </td>\n                    </tr>\n                    \n                    <tr>\n                        <td>\n                            \n                            <b> Weight:</b> <div><p>Weight</p>\n</div>\n                            \n                            <br/>\n                            \n                            \n                            \n                            <b>Then:</b>\n                            <table class=\"grid-dict\">\n                                \n                                <tr>\n                                    <td>\n                                        \n                                        <b> :</b>\n                                        \n                                        \n                                        <br/>\n                                        \n                                        \n                                        <b>If:</b>\n                                        \n                                        <i>Start:</i>\n                                        \n                                        <i>({'withdraw':False})</i>\n                                        <br/>\n                                        \n                                        \n                                        \n                                        \n                                        \n                                    </td>\n                                </tr>\n                                \n                            </table>\n                            \n                        </td>\n                    </tr>\n                    \n                    <tr>\n                        <td>\n                            \n                            <b> Vital Signs:</b> <div><p>Vital Signs</p>\n</div>\n                            \n                            <br/>\n                            \n                            \n                            \n                            <b>Then:</b>\n                            <table class=\"grid-dict\">\n                                \n                                <tr>\n                                    <td>\n                                        \n                                        <b> :</b>\n                                        \n                                        \n                                        <br/>\n                                        \n                                        \n                                        <b>If:</b>\n                                        \n                                        <i>Start:</i>\n                                        \n                                        <i>({'withdraw':False})</i>\n                                        <br/>\n                                        \n                                        \n                                        \n                                        \n                                        \n                                    </td>\n                                </tr>\n                                \n                            </table>\n                            \n                        </td>\n                    </tr>\n                    \n                    <tr>\n                        <td>\n                            \n                            <b> Haematology:</b> <div><p>Haematology</p>\n</div>\n                            \n                            <br/>\n                            \n                            \n                            \n                            <b>Then:</b>\n                            <table class=\"grid-dict\">\n                                \n                                <tr>\n                                    <td>\n                                        \n                                        <b> :</b>\n                                        \n                                        \n                                        <br/>\n                                        \n                                        \n                                        <b>If:</b>\n                                        \n                                        <i>Start:</i>\n                                        \n                                        <i>({'withdraw':False})</i>\n                                        <br/>\n                                        \n                                        \n                                        \n                                        \n                                        \n                                    </td>\n                                </tr>\n                                \n                            </table>\n                            \n                        </td>\n                    </tr>\n                    \n                    <tr>\n                        <td>\n                            \n                            <b> Biochemistry:</b> <div><p>Biochemistry</p>\n</div>\n                            \n                            <br/>\n                            \n                            \n                            \n                            <b>Then:</b>\n                            <table class=\"grid-dict\">\n                                \n                                <tr>\n                                    <td>\n                                        \n                                        <b> :</b>\n                                        \n                                        \n                                        <br/>\n                                        \n                                        \n                                        <b>If:</b>\n                                        \n                                        <i>Start:</i>\n                                        \n                                        <i>({'withdraw':False})</i>\n                                        <br/>\n                                        \n                                        \n                                        \n                                        \n                                        \n                                    </td>\n                                </tr>\n                                \n                            </table>\n                            \n                        </td>\n                    </tr>\n                    \n                    <tr>\n                        <td>\n                            \n                            <b> Urinalysis:</b> <div><p>Urinalysis</p>\n</div>\n                            \n                            <br/>\n                            \n                            \n                            \n                            <b>Then:</b>\n                            <table class=\"grid-dict\">\n                                \n                                <tr>\n                                    <td>\n                                        \n                                        <b> :</b>\n                                        \n                                        \n                                        <br/>\n                                        \n                                        \n                                        <b>If:</b>\n                                        \n                                        <i>Start:</i>\n                                        \n                                        <i>({'withdraw':False})</i>\n                                        <br/>\n                                        \n                                        \n                                        \n                                        \n                                        \n                                    </td>\n                                </tr>\n                                \n                            </table>\n                            \n                        </td>\n                    </tr>\n                    \n                    <tr>\n                        <td>\n                            \n                            <b> Concomitant Medication:</b> <div><p>Concomitant Medication</p>\n</div>\n                            \n                            <br/>\n                            \n                            \n                            \n                            <b>Then:</b>\n                            <table class=\"grid-dict\">\n                                \n                                <tr>\n                                    <td>\n                                        \n                                        <b> :</b>\n                                        \n                                        \n                                        <br/>\n                                        \n                                        \n                                        <b>If:</b>\n                                        \n                                        <i>Start:</i>\n                                        \n                                        <i>({'withdraw':False})</i>\n                                        <br/>\n                                        \n                                        \n                                        \n                                        \n                                        \n                                    </td>\n                                </tr>\n                                \n                            </table>\n                            \n                        </td>\n                    </tr>\n                    \n                    <tr>\n                        <td>\n                            \n                            <b> AE/SAE:</b> <div><p>AE/SAE</p>\n</div>\n                            \n                            <br/>\n                            \n                            \n                            \n                            <b>Then:</b>\n                            <table class=\"grid-dict\">\n                                \n                                <tr>\n                                    <td>\n                                        \n                                        <b> :</b>\n                                        \n                                        \n                                        <br/>\n                                        \n                                        \n                                        <b>If:</b>\n                                        \n                                        <i>Start:</i>\n                                        \n                                        <i>({'withdraw':False})</i>\n                                        <br/>\n                                        \n                                        \n                                        \n                                        \n                                        \n                                    </td>\n                                </tr>\n                                \n                            </table>\n                            \n                        </td>\n                    </tr>\n                    \n                    <tr>\n                        <td>\n                            \n                            <b> AF:</b> <div><p>AF</p>\n</div>\n                            \n                            <br/>\n                            \n                            \n                            \n                            <b>Then:</b>\n                            <table class=\"grid-dict\">\n                                \n                                <tr>\n                                    <td>\n                                        \n                                        <b> :</b>\n                                        \n                                        \n                                        <br/>\n                                        \n                                        \n                                        <b>If:</b>\n                                        \n                                        <i>Start:</i>\n                                        \n                                        <i>({'withdraw':False})</i>\n                                        <br/>\n                                        \n                                        \n                                        \n                                        \n                                        \n                                    </td>\n                                </tr>\n                                \n                            </table>\n                            \n                        </td>\n                    </tr>\n                    \n                    <tr>\n                        <td>\n                            \n                            <b> AS:</b> <div><p>AS</p>\n</div>\n                            \n                            <br/>\n                            \n                            \n                            \n                            <b>Then:</b>\n                            <table class=\"grid-dict\">\n                                \n                                <tr>\n                                    <td>\n                                        \n                                        <b> :</b>\n                                        \n                                        \n                                        <br/>\n                                        \n                                        \n                                        <b>If:</b>\n                                        \n                                        <i>Start:</i>\n                                        \n                                        <i>({'withdraw':False})</i>\n                                        <br/>\n                                        \n                                        \n                                        \n                                        \n                                        \n                                    </td>\n                                </tr>\n                                \n                            </table>\n                            \n                        </td>\n                    </tr>\n                    \n                    <tr>\n                        <td>\n                            \n                            <b> Randomisation:</b> <div><p>Randomisation</p>\n</div>\n                            \n                            <br/>\n                            \n                            \n                            \n                            <b>Then:</b>\n                            <table class=\"grid-dict\">\n                                \n                                <tr>\n                                    <td>\n                                        \n                                        <b> :</b>\n                                        \n                                        \n                                        <br/>\n                                        \n                                        \n                                        <b>If:</b>\n                                        \n                                        <i>Start:</i>\n                                        \n                                        <i>({'withdraw':False})</i>\n                                        <br/>\n                                        \n                                        \n                                        \n                                        \n                                        \n                                    </td>\n                                </tr>\n                                \n                            </table>\n                            \n                        </td>\n                    </tr>\n                    \n                    <tr>\n                        <td>\n                            \n                            <b> Weight:</b> <div><p>Weight</p>\n</div>\n                            \n                            <br/>\n                            \n                            \n                            \n                            <b>Then:</b>\n                            <table class=\"grid-dict\">\n                                \n                                <tr>\n                                    <td>\n                                        \n                                        <b> :</b>\n                                        \n                                        \n                                        <br/>\n                                        \n                                        \n                                        <b>If:</b>\n                                        \n                                        <i>Start:</i>\n                                        \n                                        <i>({'withdraw':False})</i>\n                                        <br/>\n                                        \n                                        \n                                        \n                                        \n                                        \n                                    </td>\n                                </tr>\n                                \n                            </table>\n                            \n                        </td>\n                    </tr>\n                    \n                    <tr>\n                        <td>\n                            \n                            <b> Vital Signs:</b> <div><p>Vital Signs</p>\n</div>\n                            \n                            <br/>\n                            \n                            \n                            \n                            <b>Then:</b>\n                            <table class=\"grid-dict\">\n                                \n                                <tr>\n                                    <td>\n                                        \n                                        <b> :</b>\n                                        \n                                        \n                                        <br/>\n                                        \n                                        \n                                        <b>If:</b>\n                                        \n                                        <i>Start:</i>\n                                        \n                                        <i>({'withdraw':False})</i>\n                                        <br/>\n                                        \n                                        \n                                        \n                                        \n                                        \n                                    </td>\n                                </tr>\n                                \n                            </table>\n                            \n                        </td>\n                    </tr>\n                    \n                    <tr>\n                        <td>\n                            \n                            <b> Procedure:</b> <div><p>Procedure</p>\n</div>\n                            \n                            <br/>\n                            \n                            \n                            \n                            <b>Then:</b>\n                            <table class=\"grid-dict\">\n                                \n                                <tr>\n                                    <td>\n                                        \n                                        <b> :</b>\n                                        \n                                        \n                                        <br/>\n                                        \n                                        \n                                        <b>If:</b>\n                                        \n                                        <i>Start:</i>\n                                        \n                                        <i>({'withdraw':False})</i>\n                                        <br/>\n                                        \n                                        \n                                        \n                                        \n                                        \n                                    </td>\n                                </tr>\n                                \n                            </table>\n                            \n                        </td>\n                    </tr>\n                    \n                    <tr>\n                        <td>\n                            \n                            <b> Concomitant Medication:</b> <div><p>Concomitant Medication</p>\n</div>\n                            \n                            <br/>\n                            \n                            \n                            \n                            <b>Then:</b>\n                            <table class=\"grid-dict\">\n                                \n                                <tr>\n                                    <td>\n                                        \n                                        <b> :</b>\n                                        \n                                        \n                                        <br/>\n                                        \n                                        \n                                        <b>If:</b>\n                                        \n                                        <i>Start:</i>\n                                        \n                                        <i>({'withdraw':False})</i>\n                                        <br/>\n                                        \n                                        \n                                        \n                                        \n                                        \n                                    </td>\n                                </tr>\n                                \n                            </table>\n                            \n                        </td>\n                    </tr>\n                    \n                    <tr>\n                        <td>\n                            \n                            <b> AE/SAE:</b> <div><p>AE/SAE</p>\n</div>\n                            \n                            <br/>\n                            \n                            \n                            \n                            <b>Then:</b>\n                            <table class=\"grid-dict\">\n                                \n                                <tr>\n                                    <td>\n                                        \n                                        <b> :</b>\n                                        \n                                        \n                                        <br/>\n                                        \n                                        \n                                        <b>If:</b>\n                                        \n                                        <i>Start:</i>\n                                        \n                                        <i>({'withdraw':False})</i>\n                                        <br/>\n                                        \n                                        \n                                        \n                                        \n                                        \n                                    </td>\n                                </tr>\n                                \n                            </table>\n                            \n                        </td>\n                    </tr>\n                    \n                    <tr>\n                        <td>\n                            \n                            <b> AF:</b> <div><p>AF</p>\n</div>\n                            \n                            <br/>\n                            \n                            \n                            \n                            <b>Then:</b>\n                            <table class=\"grid-dict\">\n                                \n                                <tr>\n                                    <td>\n                                        \n                                        <b> :</b>\n                                        \n                                        \n                                        <br/>\n                                        \n                                        \n                                        <b>If:</b>\n                                        \n                                        <i>Start:</i>\n                                        \n                                        <i>({'withdraw':False})</i>\n                                        <br/>\n                                        \n                                        \n                                        \n                                        \n                                        \n                                    </td>\n                                </tr>\n                                \n                            </table>\n                            \n                        </td>\n                    </tr>\n                    \n                    <tr>\n                        <td>\n                            \n                            <b> AS:</b> <div><p>AS</p>\n</div>\n                            \n                            <br/>\n                            \n                            \n                            \n                            <b>Then:</b>\n                            <table class=\"grid-dict\">\n                                \n                                <tr>\n                                    <td>\n                                        \n                                        <b> :</b>\n                                        \n                                        \n                                        <br/>\n                                        \n                                        \n                                        <b>If:</b>\n                                        \n                                        <i>Start:</i>\n                                        \n                                        <i>({'withdraw':False})</i>\n                                        <br/>\n                                        \n                                        \n                                        \n                                        \n                                        \n                                    </td>\n                                </tr>\n                                \n                            </table>\n                            \n                        </td>\n                    </tr>\n                    \n                    <tr>\n                        <td>\n                            \n                            <b> Weight:</b> <div><p>Weight</p>\n</div>\n                            \n                            <br/>\n                            \n                            \n                            \n                            <b>Then:</b>\n                            <table class=\"grid-dict\">\n                                \n                                <tr>\n                                    <td>\n                                        \n                                        <b> :</b>\n                                        \n                                        \n                                        <br/>\n                                        \n                                        \n                                        <b>If:</b>\n                                        \n                                        <i>Start:</i>\n                                        \n                                        <i>({'withdraw':False})</i>\n                                        <br/>\n                                        \n                                        \n                                        \n                                        \n                                        \n                                    </td>\n                                </tr>\n                                \n                            </table>\n                            \n                        </td>\n                    </tr>\n                    \n                    <tr>\n                        <td>\n                            \n                            <b> Vital Signs:</b> <div><p>Vital Signs</p>\n</div>\n                            \n                            <br/>\n                            \n                            \n                            \n                            <b>Then:</b>\n                            <table class=\"grid-dict\">\n                                \n                                <tr>\n                                    <td>\n                                        \n                                        <b> :</b>\n                                        \n                                        \n                                        <br/>\n                                        \n                                        \n                                        <b>If:</b>\n                                        \n                                        <i>Start:</i>\n                                        \n                                        <i>({'withdraw':False})</i>\n                                        <br/>\n                                        \n                                        \n                                        \n                                        \n                                        \n                                    </td>\n                                </tr>\n                                \n                            </table>\n                            \n                        </td>\n                    </tr>\n                    \n                    <tr>\n                        <td>\n                            \n                            <b> Procedure:</b> <div><p>Procedure</p>\n</div>\n                            \n                            <br/>\n                            \n                            \n                            \n                            <b>Then:</b>\n                            <table class=\"grid-dict\">\n                                \n                                <tr>\n                                    <td>\n                                        \n                                        <b> :</b>\n                                        \n                                        \n                                        <br/>\n                                        \n                                        \n                                        <b>If:</b>\n                                        \n                                        <i>Start:</i>\n                                        \n                                        <i>({'withdraw':False})</i>\n                                        <br/>\n                                        \n                                        \n                                        \n                                        \n                                        \n                                    </td>\n                                </tr>\n                                \n                            </table>\n                            \n                        </td>\n                    </tr>\n                    \n                    <tr>\n                        <td>\n                            \n                            <b> Haematology:</b> <div><p>Haematology</p>\n</div>\n                            \n                            <br/>\n                            \n                            \n                            \n                            <b>Then:</b>\n                            <table class=\"grid-dict\">\n                                \n                                <tr>\n                                    <td>\n                                        \n                                        <b> :</b>\n                                        \n                                        \n                                        <br/>\n                                        \n                                        \n                                        <b>If:</b>\n                                        \n                                        <i>Start:</i>\n                                        \n                                        <i>({'withdraw':False})</i>\n                                        <br/>\n                                        \n                                        \n                                        \n                                        \n                                        \n                                    </td>\n                                </tr>\n                                \n                            </table>\n                            \n                        </td>\n                    </tr>\n                    \n                    <tr>\n                        <td>\n                            \n                            <b> Biochemistry:</b> <div><p>Biochemistry</p>\n</div>\n                            \n                            <br/>\n                            \n                            \n                            \n                            <b>Then:</b>\n                            <table class=\"grid-dict\">\n                                \n                                <tr>\n                                    <td>\n                                        \n                                        <b> :</b>\n                                        \n                                        \n                                        <br/>\n                                        \n                                        \n                                        <b>If:</b>\n                                        \n                                        <i>Start:</i>\n                                        \n                                        <i>({'withdraw':False})</i>\n                                        <br/>\n                                        \n                                        \n                                        \n                                        \n                                        \n                                    </td>\n                                </tr>\n                                \n                            </table>\n                            \n                        </td>\n                    </tr>\n                    \n                    <tr>\n                        <td>\n                            \n                            <b> Urinalysis:</b> <div><p>Urinalysis</p>\n</div>\n                            \n                            <br/>\n                            \n                            \n                            \n                            <b>Then:</b>\n                            <table class=\"grid-dict\">\n                                \n                                <tr>\n                                    <td>\n                                        \n                                        <b> :</b>\n                                        \n                                        \n                                        <br/>\n                                        \n                                        \n                                        <b>If:</b>\n                                        \n                                        <i>Start:</i>\n                                        \n                                        <i>({'withdraw':False})</i>\n                                        <br/>\n                                        \n                                        \n                                        \n                                        \n                                        \n                                    </td>\n                                </tr>\n                                \n                            </table>\n                            \n                        </td>\n                    </tr>\n                    \n                    <tr>\n                        <td>\n                            \n                            <b> Concomitant Medication:</b> <div><p>Concomitant Medication</p>\n</div>\n                            \n                            <br/>\n                            \n                            \n                            \n                            <b>Then:</b>\n                            <table class=\"grid-dict\">\n                                \n                                <tr>\n                                    <td>\n                                        \n                                        <b> :</b>\n                                        \n                                        \n                                        <br/>\n                                        \n                                        \n                                        <b>If:</b>\n                                        \n                                        <i>Start:</i>\n                                        \n                                        <i>({'withdraw':False})</i>\n                                        <br/>\n                                        \n                                        \n                                        \n                                        \n                                        \n                                    </td>\n                                </tr>\n                                \n                            </table>\n                            \n                        </td>\n                    </tr>\n                    \n                    <tr>\n                        <td>\n                            \n                            <b> AE/SAE:</b> <div><p>AE/SAE</p>\n</div>\n                            \n                            <br/>\n                            \n                            \n                            \n                            <b>Then:</b>\n                            <table class=\"grid-dict\">\n                                \n                                <tr>\n                                    <td>\n                                        \n                                        <b> :</b>\n                                        \n                                        \n                                        <br/>\n                                        \n                                        \n                                        <b>If:</b>\n                                        \n                                        <i>Start:</i>\n                                        \n                                        <i>({'withdraw':False})</i>\n                                        <br/>\n                                        \n                                        \n                                        \n                                        \n                                        \n                                    </td>\n                                </tr>\n                                \n                            </table>\n                            \n                        </td>\n                    </tr>\n                    \n                    <tr>\n                        <td>\n                            \n                            <b> AF:</b> <div><p>AF</p>\n</div>\n                            \n                            <br/>\n                            \n                            \n                            \n                            <b>Then:</b>\n                            <table class=\"grid-dict\">\n                                \n                                <tr>\n                                    <td>\n                                        \n                                        <b> :</b>\n                                        \n                                        \n                                        <br/>\n                                        \n                                        \n                                        <b>If:</b>\n                                        \n                                        <i>Start:</i>\n                                        \n                                        <i>({'withdraw':False})</i>\n                                        <br/>\n                                        \n                                        \n                                        \n                                        \n                                        \n                                    </td>\n                                </tr>\n                                \n                            </table>\n                            \n                        </td>\n                    </tr>\n                    \n                    <tr>\n                        <td>\n                            \n                            <b> AS:</b> <div><p>AS</p>\n</div>\n                            \n                            <br/>\n                            \n                            \n                            \n                            <b>Then:</b>\n                            <table class=\"grid-dict\">\n                                \n                                <tr>\n                                    <td>\n                                        \n                                        <b> :</b>\n                                        \n                                        \n                                        <br/>\n                                        \n                                        \n                                        <b>If:</b>\n                                        \n                                        <i>Start:</i>\n                                        \n                                        <i>({'withdraw':False})</i>\n                                        <br/>\n                                        \n                                        \n                                        \n                                        \n                                        \n                                    </td>\n                                </tr>\n                                \n                            </table>\n                            \n                        </td>\n                    </tr>\n                    \n                    <tr>\n                        <td>\n                            \n                            <b> Weight:</b> <div><p>Weight</p>\n</div>\n                            \n                            <br/>\n                            \n                            \n                            \n                            <b>Then:</b>\n                            <table class=\"grid-dict\">\n                                \n                                <tr>\n                                    <td>\n                                        \n                                        <b> :</b>\n                                        \n                                        \n                                        <br/>\n                                        \n                                        \n                                        <b>If:</b>\n                                        \n                                        <i>Start:</i>\n                                        \n                                        <i>({'withdraw':False})</i>\n                                        <br/>\n                                        \n                                        \n                                        \n                                        \n                                        \n                                    </td>\n                                </tr>\n                                \n                            </table>\n                            \n                        </td>\n                    </tr>\n                    \n                    <tr>\n                        <td>\n                            \n                            <b> Vital Signs:</b> <div><p>Vital Signs</p>\n</div>\n                            \n                            <br/>\n                            \n                            \n                            \n                            <b>Then:</b>\n                            <table class=\"grid-dict\">\n                                \n                                <tr>\n                                    <td>\n                                        \n                                        <b> :</b>\n                                        \n                                        \n                                        <br/>\n                                        \n                                        \n                                        <b>If:</b>\n                                        \n                                        <i>Start:</i>\n                                        \n                                        <i>({'withdraw':False})</i>\n                                        <br/>\n                                        \n                                        \n                                        \n                                        \n                                        \n                                    </td>\n                                </tr>\n                                \n                            </table>\n                            \n                        </td>\n                    </tr>\n                    \n                    <tr>\n                        <td>\n                            \n                            <b> Procedure:</b> <div><p>Procedure</p>\n</div>\n                            \n                            <br/>\n                            \n                            \n                            \n                            <b>Then:</b>\n                            <table class=\"grid-dict\">\n                                \n                                <tr>\n                                    <td>\n                                        \n                                        <b> :</b>\n                                        \n                                        \n                                        <br/>\n                                        \n                                        \n                                        <b>If:</b>\n                                        \n                                        <i>Start:</i>\n                                        \n                                        <i>({'withdraw':False})</i>\n                                        <br/>\n                                        \n                                        \n                                        \n                                        \n                                        \n                                    </td>\n                                </tr>\n                                \n                            </table>\n                            \n                        </td>\n                    </tr>\n                    \n                    <tr>\n                        <td>\n                            \n                            <b> Concomitant Medication:</b> <div><p>Concomitant Medication</p>\n</div>\n                            \n                            <br/>\n                            \n                            \n                            \n                            <b>Then:</b>\n                            <table class=\"grid-dict\">\n                                \n                                <tr>\n                                    <td>\n                                        \n                                        <b> :</b>\n                                        \n                                        \n                                        <br/>\n                                        \n                                        \n                                        <b>If:</b>\n                                        \n                                        <i>Start:</i>\n                                        \n                                        <i>({'withdraw':False})</i>\n                                        <br/>\n                                        \n                                        \n                                        \n                                        \n                                        \n                                    </td>\n                                </tr>\n                                \n                            </table>\n                            \n                        </td>\n                    </tr>\n                    \n                    <tr>\n                        <td>\n                            \n                            <b> AE/SAE:</b> <div><p>AE/SAE</p>\n</div>\n                            \n                            <br/>\n                            \n                            \n                            \n                            <b>Then:</b>\n                            <table class=\"grid-dict\">\n                                \n                                <tr>\n                                    <td>\n                                        \n                                        <b> :</b>\n                                        \n                                        \n                                        <br/>\n                                        \n                                        \n                                        <b>If:</b>\n                                        \n                                        <i>Start:</i>\n                                        \n                                        <i>({'withdraw':False})</i>\n                                        <br/>\n                                        \n                                        \n                                        \n                                        \n                                        \n                                    </td>\n                                </tr>\n                                \n                            </table>\n                            \n                        </td>\n                    </tr>\n                    \n                    <tr>\n                        <td>\n                            \n                            <b> AF:</b> <div><p>AF</p>\n</div>\n                            \n                            <br/>\n                            \n                            \n                            \n                            <b>Then:</b>\n                            <table class=\"grid-dict\">\n                                \n                                <tr>\n                                    <td>\n                                        \n                                        <b> :</b>\n                                        \n                                        \n                                        <br/>\n                                        \n                                        \n                                        <b>If:</b>\n                                        \n                                        <i>Start:</i>\n                                        \n                                        <i>({'withdraw':False})</i>\n                                        <br/>\n                                        \n                                        \n                                        \n                                        \n                                        \n                                    </td>\n                                </tr>\n                                \n                            </table>\n                            \n                        </td>\n                    </tr>\n                    \n                    <tr>\n                        <td>\n                            \n                            <b> AS:</b> <div><p>AS</p>\n</div>\n                            \n                            <br/>\n                            \n                            \n                            \n                            <b>Then:</b>\n                            <table class=\"grid-dict\">\n                                \n                                <tr>\n                                    <td>\n                                        \n                                        <b> :</b>\n                                        \n                                        \n                                        <br/>\n                                        \n                                        \n                                        <b>If:</b>\n                                        \n                                        <i>Start:</i>\n                                        \n                                        <i>({'withdraw':False})</i>\n                                        <br/>\n                                        \n                                        \n                                        \n                                        \n                                        \n                                    </td>\n                                </tr>\n                                \n                            </table>\n                            \n                        </td>\n                    </tr>\n                    \n                    <tr>\n                        <td>\n                            \n                            <b> Weight:</b> <div><p>Weight</p>\n</div>\n                            \n                            <br/>\n                            \n                            \n                            \n                            <b>Then:</b>\n                            <table class=\"grid-dict\">\n                                \n                                <tr>\n                                    <td>\n                                        \n                                        <b> :</b>\n                                        \n                                        \n                                        <br/>\n                                        \n                                        \n                                        <b>If:</b>\n                                        \n                                        <i>Start:</i>\n                                        \n                                        <i>({'withdraw':False})</i>\n                                        <br/>\n                                        \n                                        \n                                        \n                                        \n                                        \n                                    </td>\n                                </tr>\n                                \n                            </table>\n                            \n                        </td>\n                    </tr>\n                    \n                    <tr>\n                        <td>\n                            \n                            <b> Vital Signs:</b> <div><p>Vital Signs</p>\n</div>\n                            \n                            <br/>\n                            \n                            \n                            \n                            <b>Then:</b>\n                            <table class=\"grid-dict\">\n                                \n                                <tr>\n                                    <td>\n                                        \n                                        <b> :</b>\n                                        \n                                        \n                                        <br/>\n                                        \n                                        \n                                        <b>If:</b>\n                                        \n                                        <i>Start:</i>\n                                        \n                                        <i>({'withdraw':False})</i>\n                                        <br/>\n                                        \n                                        \n                                        \n                                        \n                                        \n                                    </td>\n                                </tr>\n                                \n                            </table>\n                            \n                        </td>\n                    </tr>\n                    \n                    <tr>\n                        <td>\n                            \n                            <b> Procedure:</b> <div><p>Procedure</p>\n</div>\n                            \n                            <br/>\n                            \n                            \n                            \n                            <b>Then:</b>\n                            <table class=\"grid-dict\">\n                                \n                                <tr>\n                                    <td>\n                                        \n                                        <b> :</b>\n                                        \n                                        \n                                        <br/>\n                                        \n                                        \n                                        <b>If:</b>\n                                        \n                                        <i>Start:</i>\n                                        \n                                        <i>({'withdraw':False})</i>\n                                        <br/>\n                                        \n                                        \n                                        \n                                        \n                                        \n                                    </td>\n                                </tr>\n                                \n                            </table>\n                            \n                        </td>\n                    </tr>\n                    \n                    <tr>\n                        <td>\n                            \n                            <b> Haematology:</b> <div><p>Haematology</p>\n</div>\n                            \n                            <br/>\n                            \n                            \n                            \n                            <b>Then:</b>\n                            <table class=\"grid-dict\">\n                                \n                                <tr>\n                                    <td>\n                                        \n                                        <b> :</b>\n                                        \n                                        \n                                        <br/>\n                                        \n                                        \n                                        <b>If:</b>\n                                        \n                                        <i>Start:</i>\n                                        \n                                        <i>({'withdraw':False})</i>\n                                        <br/>\n                                        \n                                        \n                                        \n                                        \n                                        \n                                    </td>\n                                </tr>\n                                \n                            </table>\n                            \n                        </td>\n                    </tr>\n                    \n                    <tr>\n                        <td>\n                            \n                            <b> Biochemistry:</b> <div><p>Biochemistry</p>\n</div>\n                            \n                            <br/>\n                            \n                            \n                            \n                            <b>Then:</b>\n                            <table class=\"grid-dict\">\n                                \n                                <tr>\n                                    <td>\n                                        \n                                        <b> :</b>\n                                        \n                                        \n                                        <br/>\n                                        \n                                        \n                                        <b>If:</b>\n                                        \n                                        <i>Start:</i>\n                                        \n                                        <i>({'withdraw':False})</i>\n                                        <br/>\n                                        \n                                        \n                                        \n                                        \n                                        \n                                    </td>\n                                </tr>\n                                \n                            </table>\n                            \n                        </td>\n                    </tr>\n                    \n                    <tr>\n                        <td>\n                            \n                            <b> Urinalysis:</b> <div><p>Urinalysis</p>\n</div>\n                            \n                            <br/>\n                            \n                            \n                            \n                            <b>Then:</b>\n                            <table class=\"grid-dict\">\n                                \n                                <tr>\n                                    <td>\n                                        \n                                        <b> :</b>\n                                        \n                                        \n                                        <br/>\n                                        \n                                        \n                                        <b>If:</b>\n                                        \n                                        <i>Start:</i>\n                                        \n                                        <i>({'withdraw':False})</i>\n                                        <br/>\n                                        \n                                        \n                                        \n                                        \n                                        \n                                    </td>\n                                </tr>\n                                \n                            </table>\n                            \n                        </td>\n                    </tr>\n                    \n                    <tr>\n                        <td>\n                            \n                            <b> Concomitant Medication:</b> <div><p>Concomitant Medication</p>\n</div>\n                            \n                            <br/>\n                            \n                            \n                            \n                            <b>Then:</b>\n                            <table class=\"grid-dict\">\n                                \n                                <tr>\n                                    <td>\n                                        \n                                        <b> :</b>\n                                        \n                                        \n                                        <br/>\n                                        \n                                        \n                                        <b>If:</b>\n                                        \n                                        <i>Start:</i>\n                                        \n                                        <i>({'withdraw':False})</i>\n                                        <br/>\n                                        \n                                        \n                                        \n                                        \n                                        \n                                    </td>\n                                </tr>\n                                \n                            </table>\n                            \n                        </td>\n                    </tr>\n                    \n                    <tr>\n                        <td>\n                            \n                            <b> AE/SAE:</b> <div><p>AE/SAE</p>\n</div>\n                            \n                            <br/>\n                            \n                            \n                            \n                            <b>Then:</b>\n                            <table class=\"grid-dict\">\n                                \n                                <tr>\n                                    <td>\n                                        \n                                        <b> :</b>\n                                        \n                                        \n                                        <br/>\n                                        \n                                        \n                                        <b>If:</b>\n                                        \n                                        <i>Start:</i>\n                                        \n                                        <i>({'withdraw':False})</i>\n                                        <br/>\n                                        \n                                        \n                                        \n                                        \n                                        \n                                    </td>\n                                </tr>\n                                \n                            </table>\n                            \n                        </td>\n                    </tr>\n                    \n                    <tr>\n                        <td>\n                            \n                            <b> AF:</b> <div><p>AF</p>\n</div>\n                            \n                            <br/>\n                            \n                            \n                            \n                            <b>Then:</b>\n                            <table class=\"grid-dict\">\n                                \n                                <tr>\n                                    <td>\n                                        \n                                        <b> :</b>\n                                        \n                                        \n                                        <br/>\n                                        \n                                        \n                                        <b>If:</b>\n                                        \n                                        <i>Start:</i>\n                                        \n                                        <i>({'withdraw':False})</i>\n                                        <br/>\n                                        \n                                        \n                                        \n                                        \n                                        \n                                    </td>\n                                </tr>\n                                \n                            </table>\n                            \n                        </td>\n                    </tr>\n                    \n                    <tr>\n                        <td>\n                            \n                            <b> AS:</b> <div><p>AS</p>\n</div>\n                            \n                            <br/>\n                            \n                            \n                            \n                            <b>Then:</b>\n                            <table class=\"grid-dict\">\n                                \n                                <tr>\n                                    <td>\n                                        \n                                        <b> :</b>\n                                        \n                                        \n                                        <br/>\n                                        \n                                        \n                                        <b>If:</b>\n                                        \n                                        <i>Start:</i>\n                                        \n                                        <i>({'withdraw':False})</i>\n                                        <br/>\n                                        \n                                        \n                                        \n                                        \n                                        \n                                    </td>\n                                </tr>\n                                \n                            </table>\n                            \n                        </td>\n                    </tr>\n                    \n                    <tr>\n                        <td>\n                            \n                            <b> Concomitant Medication:</b> <div><p>Concomitant Medication</p>\n</div>\n                            \n                            <br/>\n                            \n                            \n                            \n                            <b>Then:</b>\n                            <table class=\"grid-dict\">\n                                \n                                <tr>\n                                    <td>\n                                        \n                                        <b> :</b>\n                                        \n                                        \n                                        <br/>\n                                        \n                                        \n                                        <b>If:</b>\n                                        \n                                        <i>Start:</i>\n                                        \n                                        <i>({'withdraw':False})</i>\n                                        <br/>\n                                        \n                                        \n                                        \n                                        \n                                        \n                                    </td>\n                                </tr>\n                                \n                            </table>\n                            \n                        </td>\n                    </tr>\n                    \n                    <tr>\n                        <td>\n                            \n                            <b> AE/SAE:</b> <div><p>AE/SAE</p>\n</div>\n                            \n                            <br/>\n                            \n                            \n                            \n                            <b>Then:</b>\n                            <table class=\"grid-dict\">\n                                \n                                <tr>\n                                    <td>\n                                        \n                                        <b> :</b>\n                                        \n                                        \n                                        <br/>\n                                        \n                                        \n                                        <b>If:</b>\n                                        \n                                        <i>Start:</i>\n                                        \n                                        <i>({'withdraw':False})</i>\n                                        <br/>\n                                        \n                                        \n                                        \n                                        \n                                        \n                                    </td>\n                                </tr>\n                                \n                            </table>\n                            \n                        </td>\n                    </tr>\n                    \n                    <tr>\n                        <td>\n                            \n                            <b> AF:</b> <div><p>AF</p>\n</div>\n                            \n                            <br/>\n                            \n                            \n                            \n                            <b>Then:</b>\n                            <table class=\"grid-dict\">\n                                \n                                <tr>\n                                    <td>\n                                        \n                                        <b> :</b>\n                                        \n                                        \n                                        <br/>\n                                        \n                                        \n                                        <b>If:</b>\n                                        \n                                        <i>Start:</i>\n                                        \n                                        <i>({'withdraw':False})</i>\n                                        <br/>\n                                        \n                                        \n                                        \n                                        \n                                        \n                                    </td>\n                                </tr>\n                                \n                            </table>\n                            \n                        </td>\n                    </tr>\n                    \n                    <tr>\n                        <td>\n                            \n                            <b> AS:</b> <div><p>AS</p>\n</div>\n                            \n                            <br/>\n                            \n                            \n                            \n                            <b>Then:</b>\n                            <table class=\"grid-dict\">\n                                \n                                <tr>\n                                    <td>\n                                        \n                                        <b> :</b>\n                                        \n                                        \n                                        <br/>\n                                        \n                                        \n                                        <b>If:</b>\n                                        \n                                        <i>Start:</i>\n                                        \n                                        <i>({'withdraw':False})</i>\n                                        <br/>\n                                        \n                                        \n                                        \n                                        \n                                        \n                                    </td>\n                                </tr>\n                                \n                            </table>\n                            \n                        </td>\n                    </tr>\n                    \n                    <tr>\n                        <td>\n                            \n                            <b> Concomitant Medication:</b> <div><p>Concomitant Medication</p>\n</div>\n                            \n                            <br/>\n                            \n                            \n                            \n                            <b>Then:</b>\n                            <table class=\"grid-dict\">\n                                \n                                <tr>\n                                    <td>\n                                        \n                                        <b> :</b>\n                                        \n                                        \n                                        <br/>\n                                        \n                                        \n                                        <b>If:</b>\n                                        \n                                        <i>Start:</i>\n                                        \n                                        <i>({'withdraw':False})</i>\n                                        <br/>\n                                        \n                                        \n                                        \n                                        \n                                        \n                                    </td>\n                                </tr>\n                                \n                            </table>\n                            \n                        </td>\n                    </tr>\n                    \n                    <tr>\n                        <td>\n                            \n                            <b> AE/SAE:</b> <div><p>AE/SAE</p>\n</div>\n                            \n                            <br/>\n                            \n                            \n                            \n                            <b>Then:</b>\n                            <table class=\"grid-dict\">\n                                \n                                <tr>\n                                    <td>\n                                        \n                                        <b> :</b>\n                                        \n                                        \n                                        <br/>\n                                        \n                                        \n                                        <b>If:</b>\n                                        \n                                        <i>Start:</i>\n                                        \n                                        <i>({'withdraw':False})</i>\n                                        <br/>\n                                        \n                                        \n                                        \n                                        \n                                        \n                                    </td>\n                                </tr>\n                                \n                            </table>\n                            \n                        </td>\n                    </tr>\n                    \n                    <tr>\n                        <td>\n                            \n                            <b> AF:</b> <div><p>AF</p>\n</div>\n                            \n                            <br/>\n                            \n                            \n                            \n                            <b>Then:</b>\n                            <table class=\"grid-dict\">\n                                \n                                <tr>\n                                    <td>\n                                        \n                                        <b> :</b>\n                                        \n                                        \n                                        <br/>\n                                        \n                                        \n                                        <b>If:</b>\n                                        \n                                        <i>Start:</i>\n                                        \n                                        <i>({'withdraw':False})</i>\n                                        <br/>\n                                        \n                                        \n                                        \n                                        \n                                        \n                                    </td>\n                                </tr>\n                                \n                            </table>\n                            \n                        </td>\n                    </tr>\n                    \n                    <tr>\n                        <td>\n                            \n                            <b> AS:</b> <div><p>AS</p>\n</div>\n                            \n                            <br/>\n                            \n                            \n                            \n                            <b>Then:</b>\n                            <table class=\"grid-dict\">\n                                \n                                <tr>\n                                    <td>\n                                        \n                                        <b> :</b>\n                                        \n                                        \n                                        <br/>\n                                        \n                                        \n                                        <b>If:</b>\n                                        \n                                        <i>Start:</i>\n                                        \n                                        <i>({'withdraw':False})</i>\n                                        <br/>\n                                        \n                                        \n                                        \n                                        \n                                        \n                                    </td>\n                                </tr>\n                                \n                            </table>\n                            \n                        </td>\n                    </tr>\n                    \n                    <tr>\n                        <td>\n                            \n                            <b> AF:</b> <div><p>AF</p>\n</div>\n                            \n                            <br/>\n                            \n                            \n                            \n                            <b>Then:</b>\n                            <table class=\"grid-dict\">\n                                \n                                <tr>\n                                    <td>\n                                        \n                                        <b> :</b>\n                                        \n                                        \n                                        <br/>\n                                        \n                                        \n                                        <b>If:</b>\n                                        \n                                        <i>Start:</i>\n                                        \n                                        <i>({'withdraw':False})</i>\n                                        <br/>\n                                        \n                                        \n                                        \n                                        \n                                        \n                                    </td>\n                                </tr>\n                                \n                            </table>\n                            \n                        </td>\n                    </tr>\n                    \n                    <tr>\n                        <td>\n                            \n                            <b> AS:</b> <div><p>AS</p>\n</div>\n                            \n                            <br/>\n                            \n                            \n                            \n                            <b>Then:</b>\n                            <table class=\"grid-dict\">\n                                \n                                <tr>\n                                    <td>\n                                        \n                                        <b> :</b>\n                                        \n                                        \n                                        <br/>\n                                        \n                                        \n                                        <b>If:</b>\n                                        \n                                        <i>Start:</i>\n                                        \n                                        <i>({'withdraw':False})</i>\n                                        <br/>\n                                        \n                                        \n                                        \n                                        \n                                        \n                                    </td>\n                                </tr>\n                                \n                            </table>\n                            \n                        </td>\n                    </tr>\n                    \n                    <tr>\n                        <td>\n                            \n                            <b> AF:</b> <div><p>AF</p>\n</div>\n                            \n                            <br/>\n                            \n                            \n                            \n                            <b>Then:</b>\n                            <table class=\"grid-dict\">\n                                \n                                <tr>\n                                    <td>\n                                        \n                                        <b> :</b>\n                                        \n                                        \n                                        <br/>\n                                        \n                                        \n                                        <b>If:</b>\n                                        \n                                        <i>Start:</i>\n                                        \n                                        <i>({'withdraw':False})</i>\n                                        <br/>\n                                        \n                                        \n                                        \n                                        \n                                        \n                                    </td>\n                                </tr>\n                                \n                            </table>\n                            \n                        </td>\n                    </tr>\n                    \n                    <tr>\n                        <td>\n                            \n                            <b> Weight:</b> <div><p>Weight</p>\n</div>\n                            \n                            <br/>\n                            \n                            \n                            \n                            <b>Then:</b>\n                            <table class=\"grid-dict\">\n                                \n                                <tr>\n                                    <td>\n                                        \n                                        <b> :</b>\n                                        \n                                        \n                                        <br/>\n                                        \n                                        \n                                        <b>If:</b>\n                                        \n                                        <i>Start:</i>\n                                        \n                                        <i>({'withdraw':False})</i>\n                                        <br/>\n                                        \n                                        \n                                        \n                                        \n                                        \n                                    </td>\n                                </tr>\n                                \n                            </table>\n                            \n                        </td>\n                    </tr>\n                    \n                    <tr>\n                        <td>\n                            \n                            <b> Vital Signs:</b> <div><p>Vital Signs</p>\n</div>\n                            \n                            <br/>\n                            \n                            \n                            \n                            <b>Then:</b>\n                            <table class=\"grid-dict\">\n                                \n                                <tr>\n                                    <td>\n                                        \n                                        <b> :</b>\n                                        \n                                        \n                                        <br/>\n                                        \n                                        \n                                        <b>If:</b>\n                                        \n                                        <i>Start:</i>\n                                        \n                                        <i>({'withdraw':False})</i>\n                                        <br/>\n                                        \n                                        \n                                        \n                                        \n                                        \n                                    </td>\n                                </tr>\n                                \n                            </table>\n                            \n                        </td>\n                    </tr>\n                    \n                    <tr>\n                        <td>\n                            \n                            <b> Weight:</b> <div><p>Weight</p>\n</div>\n                            \n                            <br/>\n                            \n                            \n                            \n                            <b>Then:</b>\n                            <table class=\"grid-dict\">\n                                \n                                <tr>\n                                    <td>\n                                        \n                                        <b> :</b>\n                                        \n                                        \n                                        <br/>\n                                        \n                                        \n                                        <b>If:</b>\n                                        \n                                        <i>Start:</i>\n                                        \n                                        <i>({'withdraw':False})</i>\n                                        <br/>\n                                        \n                                        \n                                        \n                                        \n                                        \n                                    </td>\n                                </tr>\n                                \n                            </table>\n                            \n                        </td>\n                    </tr>\n                    \n                    <tr>\n                        <td>\n                            \n                            <b> Vital Signs:</b> <div><p>Vital Signs</p>\n</div>\n                            \n                            <br/>\n                            \n                            \n                            \n                            <b>Then:</b>\n                            <table class=\"grid-dict\">\n                                \n                                <tr>\n                                    <td>\n                                        \n                                        <b> :</b>\n                                        \n                                        \n                                        <br/>\n                                        \n                                        \n                                        <b>If:</b>\n                                        \n                                        <i>Start:</i>\n                                        \n                                        <i>({'withdraw':False})</i>\n                                        <br/>\n                                        \n                                        \n                                        \n                                        \n                                        \n                                    </td>\n                                </tr>\n                                \n                            </table>\n                            \n                        </td>\n                    </tr>\n                    \n                </table>\n            </td>\n        </tr>\n        \n    </table>\n</div>\n</div>"
  },
  "url" : "http://example.org/PlanDefinition/fhir4pharma-SoA-12Jun24",
  "identifier" : [{
    "system" : "http://www.fhir4pharma.com/plandefinition",
    "value" : "f31e3483-fa22-48fc-8ff3-76a972e291d4"
  }],
  "version" : "0.1.0",
  "name" : "fhir4pharma-SoA-12Jun24",
  "title" : "fhir4pharma-SoA-12Jun24",
  "type" : {
    "coding" : [{
      "system" : "http://terminology.hl7.org/CodeSystem/plan-definition-type",
      "code" : "clinical-protocol"
    }]
  },
  "status" : "active",
  "date" : "2025-04-06T09:28:54+01:00",
  "publisher" : "fhir4pharma",
  "contact" : [{
    "name" : "fhir4pharma",
    "telecom" : [{
      "system" : "url",
      "value" : "http://www.fhir4pharma.com"
    },
    {
      "system" : "email",
      "value" : "andy.richardson@fhir4pharm.com"
    }]
  }],
  "description" : "fhir4pharma-SoA-12Jun24",
  "action" : [{
    "id" : "d1c51536-329b-475c-9311-aa5b5247bd9f",
    "extension" : [{
      "extension" : [{
        "url" : "soaPlannedTimePoint",
        "valueQuantity" : {
          "value" : 0,
          "system" : "http://unitsofmeasure.org",
          "code" : "s"
        }
      },
      {
        "url" : "soaReferenceTimePoint",
        "valueString" : "IS"
      },
      {
        "url" : "soaPlannedDuration",
        "valueDuration" : {
          "value" : 24,
          "system" : "http://unitsofmeasure.org",
          "code" : "h"
        }
      },
      {
        "url" : "soaTimePointType",
        "valueString" : "Interaction"
      },
      {
        "url" : "soaPlannedRange",
        "valueRange" : {
          "low" : {
            "value" : 0,
            "system" : "http://unitsofmeasure.org",
            "code" : "s"
          },
          "high" : {
            "value" : 0,
            "system" : "http://unitsofmeasure.org",
            "code" : "s"
          }
        }
      },
      {
        "url" : "soaRangeFromTimePoint",
        "valueString" : "*"
      }],
      "url" : "http://fhir4pharma.com/StructureDefinition/soaPlannedTimepoint"
    }],
    "title" : "IS",
    "description" : "IS",
    "groupingBehavior" : "visual-group",
    "selectionBehavior" : "exactly-one",
    "definitionCanonical" : "http://fhir4pharma.com/Encounter/IS",
    "action" : [{
      "extension" : [{
        "extension" : [{
          "url" : "soaTargetId",
          "valueString" : "4def745c-7e6f-44f0-9e9f-dc6d954214d9"
        },
        {
          "url" : "soaTransitionType",
          "valueString" : "SS"
        },
        {
          "url" : "soaTransitionDelay",
          "valueDuration" : {
            "value" : 0,
            "system" : "http://unitsofmeasure.org",
            "code" : "s"
          }
        },
        {
          "url" : "soaTransitionRange",
          "valueRange" : {
            "low" : {
              "value" : 0,
              "system" : "http://unitsofmeasure.org",
              "code" : "s"
            },
            "high" : {
              "value" : 0,
              "system" : "http://unitsofmeasure.org",
              "code" : "s"
            }
          }
        }],
        "url" : "http://fhir4pharma.com/StructureDefinition/soaTransition"
      }],
      "condition" : [{
        "kind" : "start",
        "expression" : {
          "language" : "text/x-soa-expression",
          "expression" : "{'interactions_not_exist':['V1','V2','V3','V4','V5','V6','IF']}"
        }
      }]
    },
    {
      "extension" : [{
        "extension" : [{
          "url" : "soaTargetId",
          "valueString" : "ab957d88-22e2-4018-8c99-0acc1aed5fd4"
        },
        {
          "url" : "soaTransitionType",
          "valueString" : "SS"
        },
        {
          "url" : "soaTransitionDelay",
          "valueDuration" : {
            "value" : 24,
            "system" : "http://unitsofmeasure.org",
            "code" : "h"
          }
        },
        {
          "url" : "soaTransitionRange",
          "valueRange" : {
            "low" : {
              "value" : 0,
              "system" : "http://unitsofmeasure.org",
              "code" : "s"
            },
            "high" : {
              "value" : 0,
              "system" : "http://unitsofmeasure.org",
              "code" : "s"
            }
          }
        }],
        "url" : "http://fhir4pharma.com/StructureDefinition/soaTransition"
      }],
      "condition" : [{
        "kind" : "start",
        "expression" : {
          "language" : "text/x-soa-expression",
          "expression" : "{'withdraw':True}"
        }
      },
      {
        "kind" : "start",
        "expression" : {
          "language" : "text/x-soa-expression",
          "expression" : "{'interactions_not_exist':['IF']}"
        }
      }]
    },
    {
      "extension" : [{
        "extension" : [{
          "url" : "soaTargetId",
          "valueString" : "d13f4348-117f-49bb-8974-9ae2066d068e"
        },
        {
          "url" : "soaTransitionType",
          "valueString" : "FS"
        },
        {
          "url" : "soaTransitionDelay",
          "valueDuration" : {
            "value" : 10,
            "system" : "http://unitsofmeasure.org",
            "code" : "h"
          }
        },
        {
          "url" : "soaTransitionRange",
          "valueRange" : {
            "low" : {
              "value" : 0,
              "system" : "http://unitsofmeasure.org",
              "code" : "s"
            },
            "high" : {
              "value" : 0,
              "system" : "http://unitsofmeasure.org",
              "code" : "s"
            }
          }
        }],
        "url" : "http://fhir4pharma.com/StructureDefinition/soaTransition"
      }],
      "condition" : [{
        "kind" : "start",
        "expression" : {
          "language" : "text/x-soa-expression",
          "expression" : "{'withdraw':False}"
        }
      }]
    }]
  },
  {
    "id" : "4def745c-7e6f-44f0-9e9f-dc6d954214d9",
    "extension" : [{
      "extension" : [{
        "url" : "soaPlannedTimePoint",
        "valueQuantity" : {
          "value" : 0,
          "system" : "http://unitsofmeasure.org",
          "code" : "s"
        }
      },
      {
        "url" : "soaReferenceTimePoint",
        "valueString" : "IS"
      },
      {
        "url" : "soaPlannedDuration",
        "valueDuration" : {
          "value" : 24,
          "system" : "http://unitsofmeasure.org",
          "code" : "h"
        }
      },
      {
        "url" : "soaTimePointType",
        "valueString" : "Interaction"
      },
      {
        "url" : "soaPlannedRange",
        "valueRange" : {
          "low" : {
            "value" : 0,
            "system" : "http://unitsofmeasure.org",
            "code" : "s"
          },
          "high" : {
            "value" : 0,
            "system" : "http://unitsofmeasure.org",
            "code" : "s"
          }
        }
      },
      {
        "url" : "soaRangeFromTimePoint",
        "valueString" : "*"
      }],
      "url" : "http://fhir4pharma.com/StructureDefinition/soaPlannedTimepoint"
    }],
    "title" : "V1",
    "description" : "V1",
    "groupingBehavior" : "visual-group",
    "selectionBehavior" : "exactly-one",
    "definitionCanonical" : "http://fhir4pharma.com/Encounter/V1",
    "action" : [{
      "extension" : [{
        "extension" : [{
          "url" : "soaTargetId",
          "valueString" : "271c1e28-aa68-4244-a1a9-70dd1b6c24f1"
        },
        {
          "url" : "soaTransitionType",
          "valueString" : "SS"
        },
        {
          "url" : "soaTransitionDelay",
          "valueDuration" : {
            "value" : 7,
            "system" : "http://unitsofmeasure.org",
            "code" : "d"
          }
        },
        {
          "url" : "soaTransitionRange",
          "valueRange" : {
            "low" : {
              "value" : 24,
              "system" : "http://unitsofmeasure.org",
              "code" : "h"
            },
            "high" : {
              "value" : 24,
              "system" : "http://unitsofmeasure.org",
              "code" : "h"
            }
          }
        }],
        "url" : "http://fhir4pharma.com/StructureDefinition/soaTransition"
      }],
      "condition" : [{
        "kind" : "start",
        "expression" : {
          "language" : "text/x-soa-expression",
          "expression" : "{'interactions_exist':['IS']}"
        }
      },
      {
        "kind" : "start",
        "expression" : {
          "language" : "text/x-soa-expression",
          "expression" : "{'interactions_not_exist':['V2','V3','V4','V5','V6','IF']}"
        }
      }]
    },
    {
      "extension" : [{
        "extension" : [{
          "url" : "soaTargetId",
          "valueString" : "735f109b-36a0-4496-a218-bf6736be2306"
        },
        {
          "url" : "soaTransitionType",
          "valueString" : "SS"
        },
        {
          "url" : "soaTransitionDelay",
          "valueDuration" : {
            "value" : 10,
            "system" : "http://unitsofmeasure.org",
            "code" : "h"
          }
        },
        {
          "url" : "soaTransitionRange",
          "valueRange" : {
            "low" : {
              "value" : 0,
              "system" : "http://unitsofmeasure.org",
              "code" : "s"
            },
            "high" : {
              "value" : 0,
              "system" : "http://unitsofmeasure.org",
              "code" : "s"
            }
          }
        }],
        "url" : "http://fhir4pharma.com/StructureDefinition/soaTransition"
      }],
      "condition" : [{
        "kind" : "start",
        "expression" : {
          "language" : "text/x-soa-expression",
          "expression" : "{'start_evaluations':True}"
        }
      }]
    },
    {
      "extension" : [{
        "extension" : [{
          "url" : "soaTargetId",
          "valueString" : "ab957d88-22e2-4018-8c99-0acc1aed5fd4"
        },
        {
          "url" : "soaTransitionType",
          "valueString" : "SS"
        },
        {
          "url" : "soaTransitionDelay",
          "valueDuration" : {
            "value" : 24,
            "system" : "http://unitsofmeasure.org",
            "code" : "h"
          }
        },
        {
          "url" : "soaTransitionRange",
          "valueRange" : {
            "low" : {
              "value" : 0,
              "system" : "http://unitsofmeasure.org",
              "code" : "s"
            },
            "high" : {
              "value" : 0,
              "system" : "http://unitsofmeasure.org",
              "code" : "s"
            }
          }
        }],
        "url" : "http://fhir4pharma.com/StructureDefinition/soaTransition"
      }],
      "condition" : [{
        "kind" : "start",
        "expression" : {
          "language" : "text/x-soa-expression",
          "expression" : "{'withdraw':True}"
        }
      },
      {
        "kind" : "start",
        "expression" : {
          "language" : "text/x-soa-expression",
          "expression" : "{'interactions_not_exist':['IF']}"
        }
      }]
    },
    {
      "extension" : [{
        "extension" : [{
          "url" : "soaTargetId",
          "valueString" : "1d27fc91-a70a-4a66-8c2c-82a837d762f3"
        },
        {
          "url" : "soaTransitionType",
          "valueString" : "SS"
        },
        {
          "url" : "soaTransitionDelay",
          "valueDuration" : {
            "value" : 24,
            "system" : "http://unitsofmeasure.org",
            "code" : "h"
          }
        },
        {
          "url" : "soaTransitionRange",
          "valueRange" : {
            "low" : {
              "value" : 0,
              "system" : "http://unitsofmeasure.org",
              "code" : "s"
            },
            "high" : {
              "value" : 0,
              "system" : "http://unitsofmeasure.org",
              "code" : "s"
            }
          }
        }],
        "url" : "http://fhir4pharma.com/StructureDefinition/soaTransition"
      }],
      "condition" : [{
        "kind" : "start",
        "expression" : {
          "language" : "text/x-soa-expression",
          "expression" : "{'to_unscheduled':True}"
        }
      }]
    }]
  },
  {
    "id" : "271c1e28-aa68-4244-a1a9-70dd1b6c24f1",
    "extension" : [{
      "extension" : [{
        "url" : "soaPlannedTimePoint",
        "valueQuantity" : {
          "value" : 7,
          "system" : "http://unitsofmeasure.org",
          "code" : "d"
        }
      },
      {
        "url" : "soaReferenceTimePoint",
        "valueString" : "IS"
      },
      {
        "url" : "soaPlannedDuration",
        "valueDuration" : {
          "value" : 24,
          "system" : "http://unitsofmeasure.org",
          "code" : "h"
        }
      },
      {
        "url" : "soaTimePointType",
        "valueString" : "Interaction"
      },
      {
        "url" : "soaPlannedRange",
        "valueRange" : {
          "low" : {
            "value" : 24,
            "system" : "http://unitsofmeasure.org",
            "code" : "h"
          },
          "high" : {
            "value" : 24,
            "system" : "http://unitsofmeasure.org",
            "code" : "h"
          }
        }
      },
      {
        "url" : "soaRangeFromTimePoint",
        "valueString" : "*"
      }],
      "url" : "http://fhir4pharma.com/StructureDefinition/soaPlannedTimepoint"
    }],
    "title" : "V2",
    "description" : "V2",
    "groupingBehavior" : "visual-group",
    "selectionBehavior" : "exactly-one",
    "definitionCanonical" : "http://fhir4pharma.com/Encounter/V2",
    "action" : [{
      "extension" : [{
        "extension" : [{
          "url" : "soaTargetId",
          "valueString" : "4f951832-cfc5-448f-a7dd-b96113e45617"
        },
        {
          "url" : "soaTransitionType",
          "valueString" : "SS"
        },
        {
          "url" : "soaTransitionDelay",
          "valueDuration" : {
            "value" : 7,
            "system" : "http://unitsofmeasure.org",
            "code" : "d"
          }
        },
        {
          "url" : "soaTransitionRange",
          "valueRange" : {
            "low" : {
              "value" : 24,
              "system" : "http://unitsofmeasure.org",
              "code" : "h"
            },
            "high" : {
              "value" : 24,
              "system" : "http://unitsofmeasure.org",
              "code" : "h"
            }
          }
        }],
        "url" : "http://fhir4pharma.com/StructureDefinition/soaTransition"
      }],
      "condition" : [{
        "kind" : "start",
        "expression" : {
          "language" : "text/x-soa-expression",
          "expression" : "{'interactions_exist':['IS','V1']}"
        }
      },
      {
        "kind" : "start",
        "expression" : {
          "language" : "text/x-soa-expression",
          "expression" : "{'interactions_not_exist':['V3','V4','V5','V6','IF']}"
        }
      }]
    },
    {
      "extension" : [{
        "extension" : [{
          "url" : "soaTargetId",
          "valueString" : "71078485-4c36-4779-90da-dedd6b1d80a4"
        },
        {
          "url" : "soaTransitionType",
          "valueString" : "SS"
        },
        {
          "url" : "soaTransitionDelay",
          "valueDuration" : {
            "value" : 10,
            "system" : "http://unitsofmeasure.org",
            "code" : "h"
          }
        },
        {
          "url" : "soaTransitionRange",
          "valueRange" : {
            "low" : {
              "value" : 0,
              "system" : "http://unitsofmeasure.org",
              "code" : "s"
            },
            "high" : {
              "value" : 0,
              "system" : "http://unitsofmeasure.org",
              "code" : "s"
            }
          }
        }],
        "url" : "http://fhir4pharma.com/StructureDefinition/soaTransition"
      }],
      "condition" : [{
        "kind" : "start",
        "expression" : {
          "language" : "text/x-soa-expression",
          "expression" : "{'start_evaluations':True}"
        }
      }]
    },
    {
      "extension" : [{
        "extension" : [{
          "url" : "soaTargetId",
          "valueString" : "ab957d88-22e2-4018-8c99-0acc1aed5fd4"
        },
        {
          "url" : "soaTransitionType",
          "valueString" : "SS"
        },
        {
          "url" : "soaTransitionDelay",
          "valueDuration" : {
            "value" : 24,
            "system" : "http://unitsofmeasure.org",
            "code" : "h"
          }
        },
        {
          "url" : "soaTransitionRange",
          "valueRange" : {
            "low" : {
              "value" : 0,
              "system" : "http://unitsofmeasure.org",
              "code" : "s"
            },
            "high" : {
              "value" : 0,
              "system" : "http://unitsofmeasure.org",
              "code" : "s"
            }
          }
        }],
        "url" : "http://fhir4pharma.com/StructureDefinition/soaTransition"
      }],
      "condition" : [{
        "kind" : "start",
        "expression" : {
          "language" : "text/x-soa-expression",
          "expression" : "{'withdraw':True}"
        }
      },
      {
        "kind" : "start",
        "expression" : {
          "language" : "text/x-soa-expression",
          "expression" : "{'interactions_not_exist':['IF']}"
        }
      }]
    },
    {
      "extension" : [{
        "extension" : [{
          "url" : "soaTargetId",
          "valueString" : "1d27fc91-a70a-4a66-8c2c-82a837d762f3"
        },
        {
          "url" : "soaTransitionType",
          "valueString" : "SS"
        },
        {
          "url" : "soaTransitionDelay",
          "valueDuration" : {
            "value" : 24,
            "system" : "http://unitsofmeasure.org",
            "code" : "h"
          }
        },
        {
          "url" : "soaTransitionRange",
          "valueRange" : {
            "low" : {
              "value" : 0,
              "system" : "http://unitsofmeasure.org",
              "code" : "s"
            },
            "high" : {
              "value" : 0,
              "system" : "http://unitsofmeasure.org",
              "code" : "s"
            }
          }
        }],
        "url" : "http://fhir4pharma.com/StructureDefinition/soaTransition"
      }],
      "condition" : [{
        "kind" : "start",
        "expression" : {
          "language" : "text/x-soa-expression",
          "expression" : "{'to_unscheduled':True}"
        }
      }]
    }]
  },
  {
    "id" : "4f951832-cfc5-448f-a7dd-b96113e45617",
    "extension" : [{
      "extension" : [{
        "url" : "soaPlannedTimePoint",
        "valueQuantity" : {
          "value" : 14,
          "system" : "http://unitsofmeasure.org",
          "code" : "d"
        }
      },
      {
        "url" : "soaReferenceTimePoint",
        "valueString" : "IS"
      },
      {
        "url" : "soaPlannedDuration",
        "valueDuration" : {
          "value" : 24,
          "system" : "http://unitsofmeasure.org",
          "code" : "h"
        }
      },
      {
        "url" : "soaTimePointType",
        "valueString" : "Interaction"
      },
      {
        "url" : "soaPlannedRange",
        "valueRange" : {
          "low" : {
            "value" : 24,
            "system" : "http://unitsofmeasure.org",
            "code" : "h"
          },
          "high" : {
            "value" : 24,
            "system" : "http://unitsofmeasure.org",
            "code" : "h"
          }
        }
      },
      {
        "url" : "soaRangeFromTimePoint",
        "valueString" : "*"
      }],
      "url" : "http://fhir4pharma.com/StructureDefinition/soaPlannedTimepoint"
    }],
    "title" : "V3",
    "description" : "V3",
    "groupingBehavior" : "visual-group",
    "selectionBehavior" : "exactly-one",
    "definitionCanonical" : "http://fhir4pharma.com/Encounter/V3",
    "action" : [{
      "extension" : [{
        "extension" : [{
          "url" : "soaTargetId",
          "valueString" : "b42edf02-f930-4b70-8b84-de658f337e50"
        },
        {
          "url" : "soaTransitionType",
          "valueString" : "SS"
        },
        {
          "url" : "soaTransitionDelay",
          "valueDuration" : {
            "value" : 7,
            "system" : "http://unitsofmeasure.org",
            "code" : "d"
          }
        },
        {
          "url" : "soaTransitionRange",
          "valueRange" : {
            "low" : {
              "value" : 24,
              "system" : "http://unitsofmeasure.org",
              "code" : "h"
            },
            "high" : {
              "value" : 24,
              "system" : "http://unitsofmeasure.org",
              "code" : "h"
            }
          }
        }],
        "url" : "http://fhir4pharma.com/StructureDefinition/soaTransition"
      }],
      "condition" : [{
        "kind" : "start",
        "expression" : {
          "language" : "text/x-soa-expression",
          "expression" : "{'interactions_exist':['IS','V1','V2']}"
        }
      },
      {
        "kind" : "start",
        "expression" : {
          "language" : "text/x-soa-expression",
          "expression" : "{'interactions_not_exist':['V4','V5','V6','IF']}"
        }
      }]
    },
    {
      "extension" : [{
        "extension" : [{
          "url" : "soaTargetId",
          "valueString" : "8c52653f-e785-4ec6-b48d-30bf37f78efc"
        },
        {
          "url" : "soaTransitionType",
          "valueString" : "SS"
        },
        {
          "url" : "soaTransitionDelay",
          "valueDuration" : {
            "value" : 10,
            "system" : "http://unitsofmeasure.org",
            "code" : "h"
          }
        },
        {
          "url" : "soaTransitionRange",
          "valueRange" : {
            "low" : {
              "value" : 0,
              "system" : "http://unitsofmeasure.org",
              "code" : "s"
            },
            "high" : {
              "value" : 0,
              "system" : "http://unitsofmeasure.org",
              "code" : "s"
            }
          }
        }],
        "url" : "http://fhir4pharma.com/StructureDefinition/soaTransition"
      }],
      "condition" : [{
        "kind" : "start",
        "expression" : {
          "language" : "text/x-soa-expression",
          "expression" : "{'start_evaluations':True}"
        }
      }]
    },
    {
      "extension" : [{
        "extension" : [{
          "url" : "soaTargetId",
          "valueString" : "ab957d88-22e2-4018-8c99-0acc1aed5fd4"
        },
        {
          "url" : "soaTransitionType",
          "valueString" : "SS"
        },
        {
          "url" : "soaTransitionDelay",
          "valueDuration" : {
            "value" : 24,
            "system" : "http://unitsofmeasure.org",
            "code" : "h"
          }
        },
        {
          "url" : "soaTransitionRange",
          "valueRange" : {
            "low" : {
              "value" : 0,
              "system" : "http://unitsofmeasure.org",
              "code" : "s"
            },
            "high" : {
              "value" : 0,
              "system" : "http://unitsofmeasure.org",
              "code" : "s"
            }
          }
        }],
        "url" : "http://fhir4pharma.com/StructureDefinition/soaTransition"
      }],
      "condition" : [{
        "kind" : "start",
        "expression" : {
          "language" : "text/x-soa-expression",
          "expression" : "{'withdraw':True}"
        }
      },
      {
        "kind" : "start",
        "expression" : {
          "language" : "text/x-soa-expression",
          "expression" : "{'interactions_not_exist':['IF']}"
        }
      }]
    },
    {
      "extension" : [{
        "extension" : [{
          "url" : "soaTargetId",
          "valueString" : "1d27fc91-a70a-4a66-8c2c-82a837d762f3"
        },
        {
          "url" : "soaTransitionType",
          "valueString" : "SS"
        },
        {
          "url" : "soaTransitionDelay",
          "valueDuration" : {
            "value" : 24,
            "system" : "http://unitsofmeasure.org",
            "code" : "h"
          }
        },
        {
          "url" : "soaTransitionRange",
          "valueRange" : {
            "low" : {
              "value" : 0,
              "system" : "http://unitsofmeasure.org",
              "code" : "s"
            },
            "high" : {
              "value" : 0,
              "system" : "http://unitsofmeasure.org",
              "code" : "s"
            }
          }
        }],
        "url" : "http://fhir4pharma.com/StructureDefinition/soaTransition"
      }],
      "condition" : [{
        "kind" : "start",
        "expression" : {
          "language" : "text/x-soa-expression",
          "expression" : "{'to_unscheduled':True}"
        }
      }]
    }]
  },
  {
    "id" : "b42edf02-f930-4b70-8b84-de658f337e50",
    "extension" : [{
      "extension" : [{
        "url" : "soaPlannedTimePoint",
        "valueQuantity" : {
          "value" : 21,
          "system" : "http://unitsofmeasure.org",
          "code" : "d"
        }
      },
      {
        "url" : "soaReferenceTimePoint",
        "valueString" : "IS"
      },
      {
        "url" : "soaPlannedDuration",
        "valueDuration" : {
          "value" : 24,
          "system" : "http://unitsofmeasure.org",
          "code" : "h"
        }
      },
      {
        "url" : "soaTimePointType",
        "valueString" : "Interaction"
      },
      {
        "url" : "soaPlannedRange",
        "valueRange" : {
          "low" : {
            "value" : 24,
            "system" : "http://unitsofmeasure.org",
            "code" : "h"
          },
          "high" : {
            "value" : 24,
            "system" : "http://unitsofmeasure.org",
            "code" : "h"
          }
        }
      },
      {
        "url" : "soaRangeFromTimePoint",
        "valueString" : "*"
      }],
      "url" : "http://fhir4pharma.com/StructureDefinition/soaPlannedTimepoint"
    }],
    "title" : "V4",
    "description" : "V4",
    "groupingBehavior" : "visual-group",
    "selectionBehavior" : "exactly-one",
    "definitionCanonical" : "http://fhir4pharma.com/Encounter/V4",
    "action" : [{
      "extension" : [{
        "extension" : [{
          "url" : "soaTargetId",
          "valueString" : "e4fa7201-ac6b-4660-bc2c-638d7b4dee55"
        },
        {
          "url" : "soaTransitionType",
          "valueString" : "SS"
        },
        {
          "url" : "soaTransitionDelay",
          "valueDuration" : {
            "value" : 7,
            "system" : "http://unitsofmeasure.org",
            "code" : "d"
          }
        },
        {
          "url" : "soaTransitionRange",
          "valueRange" : {
            "low" : {
              "value" : 24,
              "system" : "http://unitsofmeasure.org",
              "code" : "h"
            },
            "high" : {
              "value" : 24,
              "system" : "http://unitsofmeasure.org",
              "code" : "h"
            }
          }
        }],
        "url" : "http://fhir4pharma.com/StructureDefinition/soaTransition"
      }],
      "condition" : [{
        "kind" : "start",
        "expression" : {
          "language" : "text/x-soa-expression",
          "expression" : "{'interactions_exist':['IS','V1','V2','V3']}"
        }
      },
      {
        "kind" : "start",
        "expression" : {
          "language" : "text/x-soa-expression",
          "expression" : "{'interactions_not_exist':['V5','V6','IF']}"
        }
      }]
    },
    {
      "extension" : [{
        "extension" : [{
          "url" : "soaTargetId",
          "valueString" : "6cc15719-07b5-4cc0-8744-c964161b4652"
        },
        {
          "url" : "soaTransitionType",
          "valueString" : "SS"
        },
        {
          "url" : "soaTransitionDelay",
          "valueDuration" : {
            "value" : 10,
            "system" : "http://unitsofmeasure.org",
            "code" : "h"
          }
        },
        {
          "url" : "soaTransitionRange",
          "valueRange" : {
            "low" : {
              "value" : 0,
              "system" : "http://unitsofmeasure.org",
              "code" : "s"
            },
            "high" : {
              "value" : 0,
              "system" : "http://unitsofmeasure.org",
              "code" : "s"
            }
          }
        }],
        "url" : "http://fhir4pharma.com/StructureDefinition/soaTransition"
      }],
      "condition" : [{
        "kind" : "start",
        "expression" : {
          "language" : "text/x-soa-expression",
          "expression" : "{'start_evaluations':True}"
        }
      }]
    },
    {
      "extension" : [{
        "extension" : [{
          "url" : "soaTargetId",
          "valueString" : "ab957d88-22e2-4018-8c99-0acc1aed5fd4"
        },
        {
          "url" : "soaTransitionType",
          "valueString" : "SS"
        },
        {
          "url" : "soaTransitionDelay",
          "valueDuration" : {
            "value" : 24,
            "system" : "http://unitsofmeasure.org",
            "code" : "h"
          }
        },
        {
          "url" : "soaTransitionRange",
          "valueRange" : {
            "low" : {
              "value" : 0,
              "system" : "http://unitsofmeasure.org",
              "code" : "s"
            },
            "high" : {
              "value" : 0,
              "system" : "http://unitsofmeasure.org",
              "code" : "s"
            }
          }
        }],
        "url" : "http://fhir4pharma.com/StructureDefinition/soaTransition"
      }],
      "condition" : [{
        "kind" : "start",
        "expression" : {
          "language" : "text/x-soa-expression",
          "expression" : "{'withdraw':True}"
        }
      },
      {
        "kind" : "start",
        "expression" : {
          "language" : "text/x-soa-expression",
          "expression" : "{'interactions_not_exist':['IF']}"
        }
      }]
    },
    {
      "extension" : [{
        "extension" : [{
          "url" : "soaTargetId",
          "valueString" : "1d27fc91-a70a-4a66-8c2c-82a837d762f3"
        },
        {
          "url" : "soaTransitionType",
          "valueString" : "SS"
        },
        {
          "url" : "soaTransitionDelay",
          "valueDuration" : {
            "value" : 24,
            "system" : "http://unitsofmeasure.org",
            "code" : "h"
          }
        },
        {
          "url" : "soaTransitionRange",
          "valueRange" : {
            "low" : {
              "value" : 0,
              "system" : "http://unitsofmeasure.org",
              "code" : "s"
            },
            "high" : {
              "value" : 0,
              "system" : "http://unitsofmeasure.org",
              "code" : "s"
            }
          }
        }],
        "url" : "http://fhir4pharma.com/StructureDefinition/soaTransition"
      }],
      "condition" : [{
        "kind" : "start",
        "expression" : {
          "language" : "text/x-soa-expression",
          "expression" : "{'to_unscheduled':True}"
        }
      }]
    }]
  },
  {
    "id" : "e4fa7201-ac6b-4660-bc2c-638d7b4dee55",
    "extension" : [{
      "extension" : [{
        "url" : "soaPlannedTimePoint",
        "valueQuantity" : {
          "value" : 28,
          "system" : "http://unitsofmeasure.org",
          "code" : "d"
        }
      },
      {
        "url" : "soaReferenceTimePoint",
        "valueString" : "IS|V3"
      },
      {
        "url" : "soaPlannedDuration",
        "valueDuration" : {
          "value" : 24,
          "system" : "http://unitsofmeasure.org",
          "code" : "h"
        }
      },
      {
        "url" : "soaTimePointType",
        "valueString" : "Interaction"
      },
      {
        "url" : "soaPlannedRange",
        "valueRange" : {
          "low" : {
            "value" : 24,
            "system" : "http://unitsofmeasure.org",
            "code" : "h"
          },
          "high" : {
            "value" : 24,
            "system" : "http://unitsofmeasure.org",
            "code" : "h"
          }
        }
      },
      {
        "url" : "soaRangeFromTimePoint",
        "valueString" : "*"
      }],
      "url" : "http://fhir4pharma.com/StructureDefinition/soaPlannedTimepoint"
    }],
    "title" : "V5",
    "description" : "V5",
    "groupingBehavior" : "visual-group",
    "selectionBehavior" : "exactly-one",
    "definitionCanonical" : "http://fhir4pharma.com/Encounter/V5",
    "action" : [{
      "extension" : [{
        "extension" : [{
          "url" : "soaTargetId",
          "valueString" : "b945b53d-20ab-4f28-accb-1c2e94a86bb2"
        },
        {
          "url" : "soaTransitionType",
          "valueString" : "SS"
        },
        {
          "url" : "soaTransitionDelay",
          "valueDuration" : {
            "value" : 14,
            "system" : "http://unitsofmeasure.org",
            "code" : "d"
          }
        },
        {
          "url" : "soaTransitionRange",
          "valueRange" : {
            "low" : {
              "value" : 24,
              "system" : "http://unitsofmeasure.org",
              "code" : "h"
            },
            "high" : {
              "value" : 24,
              "system" : "http://unitsofmeasure.org",
              "code" : "h"
            }
          }
        }],
        "url" : "http://fhir4pharma.com/StructureDefinition/soaTransition"
      }],
      "condition" : [{
        "kind" : "start",
        "expression" : {
          "language" : "text/x-soa-expression",
          "expression" : "{'interactions_exist': ['IS', 'V1','V2','V3','V4']}"
        }
      },
      {
        "kind" : "start",
        "expression" : {
          "language" : "text/x-soa-expression",
          "expression" : "{'interactions_not_exist': ['V6', 'IF']}"
        }
      }]
    },
    {
      "extension" : [{
        "extension" : [{
          "url" : "soaTargetId",
          "valueString" : "fe8b9c80-03a6-483a-85aa-9bd7f3fd182d"
        },
        {
          "url" : "soaTransitionType",
          "valueString" : "SS"
        },
        {
          "url" : "soaTransitionDelay",
          "valueDuration" : {
            "value" : 10,
            "system" : "http://unitsofmeasure.org",
            "code" : "h"
          }
        },
        {
          "url" : "soaTransitionRange",
          "valueRange" : {
            "low" : {
              "value" : 0,
              "system" : "http://unitsofmeasure.org",
              "code" : "s"
            },
            "high" : {
              "value" : 0,
              "system" : "http://unitsofmeasure.org",
              "code" : "s"
            }
          }
        }],
        "url" : "http://fhir4pharma.com/StructureDefinition/soaTransition"
      }],
      "condition" : [{
        "kind" : "start",
        "expression" : {
          "language" : "text/x-soa-expression",
          "expression" : "{'start_evaluations':True}"
        }
      }]
    },
    {
      "extension" : [{
        "extension" : [{
          "url" : "soaTargetId",
          "valueString" : "ab957d88-22e2-4018-8c99-0acc1aed5fd4"
        },
        {
          "url" : "soaTransitionType",
          "valueString" : "SS"
        },
        {
          "url" : "soaTransitionDelay",
          "valueDuration" : {
            "value" : 24,
            "system" : "http://unitsofmeasure.org",
            "code" : "h"
          }
        },
        {
          "url" : "soaTransitionRange",
          "valueRange" : {
            "low" : {
              "value" : 0,
              "system" : "http://unitsofmeasure.org",
              "code" : "s"
            },
            "high" : {
              "value" : 0,
              "system" : "http://unitsofmeasure.org",
              "code" : "s"
            }
          }
        }],
        "url" : "http://fhir4pharma.com/StructureDefinition/soaTransition"
      }],
      "condition" : [{
        "kind" : "start",
        "expression" : {
          "language" : "text/x-soa-expression",
          "expression" : "{'withdraw':True}"
        }
      },
      {
        "kind" : "start",
        "expression" : {
          "language" : "text/x-soa-expression",
          "expression" : "{'interactions_not_exist':['IF']}"
        }
      }]
    },
    {
      "extension" : [{
        "extension" : [{
          "url" : "soaTargetId",
          "valueString" : "1d27fc91-a70a-4a66-8c2c-82a837d762f3"
        },
        {
          "url" : "soaTransitionType",
          "valueString" : "SS"
        },
        {
          "url" : "soaTransitionDelay",
          "valueDuration" : {
            "value" : 24,
            "system" : "http://unitsofmeasure.org",
            "code" : "h"
          }
        },
        {
          "url" : "soaTransitionRange",
          "valueRange" : {
            "low" : {
              "value" : 0,
              "system" : "http://unitsofmeasure.org",
              "code" : "s"
            },
            "high" : {
              "value" : 0,
              "system" : "http://unitsofmeasure.org",
              "code" : "s"
            }
          }
        }],
        "url" : "http://fhir4pharma.com/StructureDefinition/soaTransition"
      }],
      "condition" : [{
        "kind" : "start",
        "expression" : {
          "language" : "text/x-soa-expression",
          "expression" : "{'to_unscheduled':True}"
        }
      }]
    }]
  },
  {
    "id" : "b945b53d-20ab-4f28-accb-1c2e94a86bb2",
    "extension" : [{
      "extension" : [{
        "url" : "soaPlannedTimePoint",
        "valueQuantity" : {
          "value" : 6,
          "system" : "http://unitsofmeasure.org",
          "code" : "wk"
        }
      },
      {
        "url" : "soaReferenceTimePoint",
        "valueString" : "IS"
      },
      {
        "url" : "soaPlannedDuration",
        "valueDuration" : {
          "value" : 24,
          "system" : "http://unitsofmeasure.org",
          "code" : "h"
        }
      },
      {
        "url" : "soaTimePointType",
        "valueString" : "Interaction"
      },
      {
        "url" : "soaPlannedRange",
        "valueRange" : {
          "low" : {
            "value" : 24,
            "system" : "http://unitsofmeasure.org",
            "code" : "h"
          },
          "high" : {
            "value" : 24,
            "system" : "http://unitsofmeasure.org",
            "code" : "h"
          }
        }
      },
      {
        "url" : "soaRangeFromTimePoint",
        "valueString" : "*"
      }],
      "url" : "http://fhir4pharma.com/StructureDefinition/soaPlannedTimepoint"
    }],
    "title" : "V6",
    "description" : "V6",
    "groupingBehavior" : "visual-group",
    "selectionBehavior" : "exactly-one",
    "definitionCanonical" : "http://fhir4pharma.com/Encounter/V6",
    "action" : [{
      "extension" : [{
        "extension" : [{
          "url" : "soaTargetId",
          "valueString" : "1d27fc91-a70a-4a66-8c2c-82a837d762f3"
        },
        {
          "url" : "soaTransitionType",
          "valueString" : "SS"
        },
        {
          "url" : "soaTransitionDelay",
          "valueDuration" : {
            "value" : 24,
            "system" : "http://unitsofmeasure.org",
            "code" : "h"
          }
        },
        {
          "url" : "soaTransitionRange",
          "valueRange" : {
            "low" : {
              "value" : 0,
              "system" : "http://unitsofmeasure.org",
              "code" : "s"
            },
            "high" : {
              "value" : 0,
              "system" : "http://unitsofmeasure.org",
              "code" : "s"
            }
          }
        }],
        "url" : "http://fhir4pharma.com/StructureDefinition/soaTransition"
      }],
      "condition" : [{
        "kind" : "start",
        "expression" : {
          "language" : "text/x-soa-expression",
          "expression" : "{'to_unscheduled':True}"
        }
      }]
    },
    {
      "extension" : [{
        "extension" : [{
          "url" : "soaTargetId",
          "valueString" : "d98b9c83-5942-4207-bbfd-516b3f48225c"
        },
        {
          "url" : "soaTransitionType",
          "valueString" : "SS"
        },
        {
          "url" : "soaTransitionDelay",
          "valueDuration" : {
            "value" : 10,
            "system" : "http://unitsofmeasure.org",
            "code" : "h"
          }
        },
        {
          "url" : "soaTransitionRange",
          "valueRange" : {
            "low" : {
              "value" : 0,
              "system" : "http://unitsofmeasure.org",
              "code" : "s"
            },
            "high" : {
              "value" : 0,
              "system" : "http://unitsofmeasure.org",
              "code" : "s"
            }
          }
        }],
        "url" : "http://fhir4pharma.com/StructureDefinition/soaTransition"
      }],
      "condition" : [{
        "kind" : "start",
        "expression" : {
          "language" : "text/x-soa-expression",
          "expression" : "{'start_evaluations':True}"
        }
      }]
    },
    {
      "extension" : [{
        "extension" : [{
          "url" : "soaTargetId",
          "valueString" : "ab957d88-22e2-4018-8c99-0acc1aed5fd4"
        },
        {
          "url" : "soaTransitionType",
          "valueString" : "SS"
        },
        {
          "url" : "soaTransitionDelay",
          "valueDuration" : {
            "value" : 24,
            "system" : "http://unitsofmeasure.org",
            "code" : "h"
          }
        },
        {
          "url" : "soaTransitionRange",
          "valueRange" : {
            "low" : {
              "value" : 0,
              "system" : "http://unitsofmeasure.org",
              "code" : "s"
            },
            "high" : {
              "value" : 0,
              "system" : "http://unitsofmeasure.org",
              "code" : "s"
            }
          }
        }],
        "url" : "http://fhir4pharma.com/StructureDefinition/soaTransition"
      }],
      "condition" : [{
        "kind" : "start",
        "expression" : {
          "language" : "text/x-soa-expression",
          "expression" : "{'completed':True}"
        }
      },
      {
        "kind" : "start",
        "expression" : {
          "language" : "text/x-soa-expression",
          "expression" : "{'interactions_not_exist':['IF']}"
        }
      }]
    }]
  },
  {
    "id" : "1d27fc91-a70a-4a66-8c2c-82a837d762f3",
    "extension" : [{
      "extension" : [{
        "url" : "soaPlannedTimePoint",
        "valueQuantity" : {
          "value" : 0,
          "system" : "http://unitsofmeasure.org",
          "code" : "s"
        }
      },
      {
        "url" : "soaReferenceTimePoint",
        "valueString" : "IS"
      },
      {
        "url" : "soaPlannedDuration",
        "valueDuration" : {
          "value" : 24,
          "system" : "http://unitsofmeasure.org",
          "code" : "h"
        }
      },
      {
        "url" : "soaTimePointType",
        "valueString" : "Interaction"
      },
      {
        "url" : "soaPlannedRange",
        "valueRange" : {
          "low" : {
            "value" : 0,
            "system" : "http://unitsofmeasure.org",
            "code" : "s"
          },
          "high" : {
            "value" : 6,
            "system" : "http://unitsofmeasure.org",
            "code" : "wk"
          }
        }
      },
      {
        "url" : "soaRangeFromTimePoint",
        "valueString" : "*"
      }],
      "url" : "http://fhir4pharma.com/StructureDefinition/soaPlannedTimepoint"
    }],
    "title" : "U",
    "description" : "U",
    "groupingBehavior" : "visual-group",
    "selectionBehavior" : "exactly-one",
    "definitionCanonical" : "http://fhir4pharma.com/Encounter/U",
    "action" : [{
      "extension" : [{
        "extension" : [{
          "url" : "soaTargetId",
          "valueString" : "ab957d88-22e2-4018-8c99-0acc1aed5fd4"
        },
        {
          "url" : "soaTransitionType",
          "valueString" : "SS"
        },
        {
          "url" : "soaTransitionDelay",
          "valueDuration" : {
            "value" : 24,
            "system" : "http://unitsofmeasure.org",
            "code" : "h"
          }
        },
        {
          "url" : "soaTransitionRange",
          "valueRange" : {
            "low" : {
              "value" : 0,
              "system" : "http://unitsofmeasure.org",
              "code" : "s"
            },
            "high" : {
              "value" : 0,
              "system" : "http://unitsofmeasure.org",
              "code" : "s"
            }
          }
        }],
        "url" : "http://fhir4pharma.com/StructureDefinition/soaTransition"
      }],
      "condition" : [{
        "kind" : "start",
        "expression" : {
          "language" : "text/x-soa-expression",
          "expression" : "{'withdraw':True}"
        }
      },
      {
        "kind" : "start",
        "expression" : {
          "language" : "text/x-soa-expression",
          "expression" : "{'interactions_not_exist':['IF']}"
        }
      }]
    },
    {
      "extension" : [{
        "extension" : [{
          "url" : "soaTargetId",
          "valueString" : "a46f36fb-4d37-49fb-8acf-27282bc12311"
        },
        {
          "url" : "soaTransitionType",
          "valueString" : "SS"
        },
        {
          "url" : "soaTransitionDelay",
          "valueDuration" : {
            "value" : 10,
            "system" : "http://unitsofmeasure.org",
            "code" : "h"
          }
        },
        {
          "url" : "soaTransitionRange",
          "valueRange" : {
            "low" : {
              "value" : 0,
              "system" : "http://unitsofmeasure.org",
              "code" : "s"
            },
            "high" : {
              "value" : 0,
              "system" : "http://unitsofmeasure.org",
              "code" : "s"
            }
          }
        }],
        "url" : "http://fhir4pharma.com/StructureDefinition/soaTransition"
      }],
      "condition" : [{
        "kind" : "start",
        "expression" : {
          "language" : "text/x-soa-expression",
          "expression" : "{'start_evaluations':True}"
        }
      }]
    },
    {
      "extension" : [{
        "extension" : [{
          "url" : "soaTargetId",
          "valueString" : "1d27fc91-a70a-4a66-8c2c-82a837d762f3"
        },
        {
          "url" : "soaTransitionType",
          "valueString" : "SS"
        },
        {
          "url" : "soaTransitionDelay",
          "valueDuration" : {
            "value" : 24,
            "system" : "http://unitsofmeasure.org",
            "code" : "h"
          }
        },
        {
          "url" : "soaTransitionRange",
          "valueRange" : {
            "low" : {
              "value" : 0,
              "system" : "http://unitsofmeasure.org",
              "code" : "s"
            },
            "high" : {
              "value" : 0,
              "system" : "http://unitsofmeasure.org",
              "code" : "s"
            }
          }
        }],
        "url" : "http://fhir4pharma.com/StructureDefinition/soaTransition"
      }],
      "condition" : [{
        "kind" : "start",
        "expression" : {
          "language" : "text/x-soa-expression",
          "expression" : "{'to_unscheduled':True}"
        }
      }]
    },
    {
      "extension" : [{
        "extension" : [{
          "url" : "soaTargetId",
          "valueString" : "271c1e28-aa68-4244-a1a9-70dd1b6c24f1"
        },
        {
          "url" : "soaTransitionType",
          "valueString" : "SS"
        },
        {
          "url" : "soaTransitionDelay",
          "valueDuration" : {
            "value" : 24,
            "system" : "http://unitsofmeasure.org",
            "code" : "h"
          }
        },
        {
          "url" : "soaTransitionRange",
          "valueRange" : {
            "low" : {
              "value" : 0,
              "system" : "http://unitsofmeasure.org",
              "code" : "s"
            },
            "high" : {
              "value" : 0,
              "system" : "http://unitsofmeasure.org",
              "code" : "s"
            }
          }
        }],
        "url" : "http://fhir4pharma.com/StructureDefinition/soaTransition"
      }],
      "condition" : [{
        "kind" : "start",
        "expression" : {
          "language" : "text/x-soa-expression",
          "expression" : "{'interactions_exist': ['IS', 'V1']}"
        }
      },
      {
        "kind" : "start",
        "expression" : {
          "language" : "text/x-soa-expression",
          "expression" : "{'interactions_not_exist': ['V2','V3', 'V4', 'V5', 'V6', 'IF']}"
        }
      }]
    },
    {
      "extension" : [{
        "extension" : [{
          "url" : "soaTargetId",
          "valueString" : "4f951832-cfc5-448f-a7dd-b96113e45617"
        },
        {
          "url" : "soaTransitionType",
          "valueString" : "SS"
        },
        {
          "url" : "soaTransitionDelay",
          "valueDuration" : {
            "value" : 24,
            "system" : "http://unitsofmeasure.org",
            "code" : "h"
          }
        },
        {
          "url" : "soaTransitionRange",
          "valueRange" : {
            "low" : {
              "value" : 0,
              "system" : "http://unitsofmeasure.org",
              "code" : "s"
            },
            "high" : {
              "value" : 0,
              "system" : "http://unitsofmeasure.org",
              "code" : "s"
            }
          }
        }],
        "url" : "http://fhir4pharma.com/StructureDefinition/soaTransition"
      }],
      "condition" : [{
        "kind" : "start",
        "expression" : {
          "language" : "text/x-soa-expression",
          "expression" : "{'interactions_exist': ['IS', 'V1','V2']}"
        }
      },
      {
        "kind" : "start",
        "expression" : {
          "language" : "text/x-soa-expression",
          "expression" : "{'interactions_not_exist': ['V3', 'V4', 'V5', 'V6', 'IF']}"
        }
      }]
    },
    {
      "extension" : [{
        "extension" : [{
          "url" : "soaTargetId",
          "valueString" : "b42edf02-f930-4b70-8b84-de658f337e50"
        },
        {
          "url" : "soaTransitionType",
          "valueString" : "SS"
        },
        {
          "url" : "soaTransitionDelay",
          "valueDuration" : {
            "value" : 24,
            "system" : "http://unitsofmeasure.org",
            "code" : "h"
          }
        },
        {
          "url" : "soaTransitionRange",
          "valueRange" : {
            "low" : {
              "value" : 0,
              "system" : "http://unitsofmeasure.org",
              "code" : "s"
            },
            "high" : {
              "value" : 0,
              "system" : "http://unitsofmeasure.org",
              "code" : "s"
            }
          }
        }],
        "url" : "http://fhir4pharma.com/StructureDefinition/soaTransition"
      }],
      "condition" : [{
        "kind" : "start",
        "expression" : {
          "language" : "text/x-soa-expression",
          "expression" : "{'interactions_exist': ['IS', 'V1','V2','V3']}"
        }
      },
      {
        "kind" : "start",
        "expression" : {
          "language" : "text/x-soa-expression",
          "expression" : "{'interactions_not_exist': ['V4', 'V5', 'V6', 'IF']}"
        }
      }]
    },
    {
      "extension" : [{
        "extension" : [{
          "url" : "soaTargetId",
          "valueString" : "e4fa7201-ac6b-4660-bc2c-638d7b4dee55"
        },
        {
          "url" : "soaTransitionType",
          "valueString" : "SS"
        },
        {
          "url" : "soaTransitionDelay",
          "valueDuration" : {
            "value" : 24,
            "system" : "http://unitsofmeasure.org",
            "code" : "h"
          }
        },
        {
          "url" : "soaTransitionRange",
          "valueRange" : {
            "low" : {
              "value" : 0,
              "system" : "http://unitsofmeasure.org",
              "code" : "s"
            },
            "high" : {
              "value" : 0,
              "system" : "http://unitsofmeasure.org",
              "code" : "s"
            }
          }
        }],
        "url" : "http://fhir4pharma.com/StructureDefinition/soaTransition"
      }],
      "condition" : [{
        "kind" : "start",
        "expression" : {
          "language" : "text/x-soa-expression",
          "expression" : "{'interactions_exist': ['IS', 'V1','V2','V3','V4']}"
        }
      },
      {
        "kind" : "start",
        "expression" : {
          "language" : "text/x-soa-expression",
          "expression" : "{'interactions_not_exist': ['V5', 'V6', 'IF']}"
        }
      }]
    },
    {
      "extension" : [{
        "extension" : [{
          "url" : "soaTargetId",
          "valueString" : "b945b53d-20ab-4f28-accb-1c2e94a86bb2"
        },
        {
          "url" : "soaTransitionType",
          "valueString" : "SS"
        },
        {
          "url" : "soaTransitionDelay",
          "valueDuration" : {
            "value" : 24,
            "system" : "http://unitsofmeasure.org",
            "code" : "h"
          }
        },
        {
          "url" : "soaTransitionRange",
          "valueRange" : {
            "low" : {
              "value" : 0,
              "system" : "http://unitsofmeasure.org",
              "code" : "s"
            },
            "high" : {
              "value" : 0,
              "system" : "http://unitsofmeasure.org",
              "code" : "s"
            }
          }
        }],
        "url" : "http://fhir4pharma.com/StructureDefinition/soaTransition"
      }],
      "condition" : [{
        "kind" : "start",
        "expression" : {
          "language" : "text/x-soa-expression",
          "expression" : "{'interactions_exist': ['IS', 'V1','V2','V3','V4','V5']}"
        }
      },
      {
        "kind" : "start",
        "expression" : {
          "language" : "text/x-soa-expression",
          "expression" : "{'interactions_not_exist': ['V6', 'IF']}"
        }
      }]
    }]
  },
  {
    "id" : "ab957d88-22e2-4018-8c99-0acc1aed5fd4",
    "extension" : [{
      "extension" : [{
        "url" : "soaPlannedTimePoint",
        "valueQuantity" : {
          "value" : 6,
          "system" : "http://unitsofmeasure.org",
          "code" : "wk"
        }
      },
      {
        "url" : "soaReferenceTimePoint",
        "valueString" : "IS"
      },
      {
        "url" : "soaPlannedDuration",
        "valueDuration" : {
          "value" : 24,
          "system" : "http://unitsofmeasure.org",
          "code" : "h"
        }
      },
      {
        "url" : "soaTimePointType",
        "valueString" : "Interaction"
      },
      {
        "url" : "soaPlannedRange",
        "valueRange" : {
          "low" : {
            "value" : 0,
            "system" : "http://unitsofmeasure.org",
            "code" : "s"
          },
          "high" : {
            "value" : 0,
            "system" : "http://unitsofmeasure.org",
            "code" : "s"
          }
        }
      },
      {
        "url" : "soaRangeFromTimePoint",
        "valueString" : "*"
      }],
      "url" : "http://fhir4pharma.com/StructureDefinition/soaPlannedTimepoint"
    }],
    "title" : "IF",
    "description" : "IF",
    "groupingBehavior" : "visual-group",
    "selectionBehavior" : "exactly-one",
    "definitionCanonical" : "http://fhir4pharma.com/Encounter/IF",
    "action" : [{
      "extension" : [{
        "extension" : [{
          "url" : "soaTargetId",
          "valueString" : "7b0016c0-61dc-4674-8711-67fa4bdd7e44"
        },
        {
          "url" : "soaTransitionType",
          "valueString" : "FS"
        },
        {
          "url" : "soaTransitionDelay",
          "valueDuration" : {
            "value" : 10,
            "system" : "http://unitsofmeasure.org",
            "code" : "h"
          }
        },
        {
          "url" : "soaTransitionRange",
          "valueRange" : {
            "low" : {
              "value" : 0,
              "system" : "http://unitsofmeasure.org",
              "code" : "s"
            },
            "high" : {
              "value" : 0,
              "system" : "http://unitsofmeasure.org",
              "code" : "s"
            }
          }
        }],
        "url" : "http://fhir4pharma.com/StructureDefinition/soaTransition"
      }],
      "condition" : [{
        "kind" : "start",
        "expression" : {
          "language" : "text/x-soa-expression",
          "expression" : "{'withdraw':False}"
        }
      }]
    }]
  },
  {
    "id" : "735f109b-36a0-4496-a218-bf6736be2306",
    "extension" : [{
      "extension" : [{
        "url" : "soaPlannedTimePoint",
        "valueQuantity" : {
          "value" : 10,
          "system" : "http://unitsofmeasure.org",
          "code" : "h"
        }
      },
      {
        "url" : "soaReferenceTimePoint",
        "valueString" : "V1"
      },
      {
        "url" : "soaPlannedDuration",
        "valueDuration" : {
          "value" : 10,
          "system" : "http://unitsofmeasure.org",
          "code" : "min"
        }
      },
      {
        "url" : "soaTimePointType",
        "valueString" : "Activity"
      },
      {
        "url" : "soaPlannedRange",
        "valueRange" : {
          "low" : {
            "value" : 0,
            "system" : "http://unitsofmeasure.org",
            "code" : "s"
          },
          "high" : {
            "value" : 0,
            "system" : "http://unitsofmeasure.org",
            "code" : "s"
          }
        }
      },
      {
        "url" : "soaRangeFromTimePoint",
        "valueString" : "*"
      }],
      "url" : "http://fhir4pharma.com/StructureDefinition/soaPlannedTimepoint"
    }],
    "title" : "AS",
    "description" : "AS",
    "groupingBehavior" : "visual-group",
    "selectionBehavior" : "exactly-one",
    "definitionCanonical" : "http://fhir4pharma.com/ActivityDefinition/23deab1d-f5a3-4a98-9749-64d06fa6ee30|4.5.0",
    "action" : [{
      "extension" : [{
        "extension" : [{
          "url" : "soaTargetId",
          "valueString" : "98e67662-6edc-4d6d-90f6-e8c3b3869cdb"
        },
        {
          "url" : "soaTransitionType",
          "valueString" : "SS"
        },
        {
          "url" : "soaTransitionDelay",
          "valueDuration" : {
            "value" : 10,
            "system" : "http://unitsofmeasure.org",
            "code" : "min"
          }
        },
        {
          "url" : "soaTransitionRange",
          "valueRange" : {
            "low" : {
              "value" : 0,
              "system" : "http://unitsofmeasure.org",
              "code" : "s"
            },
            "high" : {
              "value" : 0,
              "system" : "http://unitsofmeasure.org",
              "code" : "s"
            }
          }
        }],
        "url" : "http://fhir4pharma.com/StructureDefinition/soaTransition"
      }],
      "condition" : [{
        "kind" : "start",
        "expression" : {
          "language" : "text/x-soa-expression",
          "expression" : "{'withdraw':False}"
        }
      }]
    }]
  },
  {
    "id" : "98e67662-6edc-4d6d-90f6-e8c3b3869cdb",
    "extension" : [{
      "extension" : [{
        "url" : "soaPlannedTimePoint",
        "valueQuantity" : {
          "value" : 10,
          "system" : "http://unitsofmeasure.org",
          "code" : "min"
        }
      },
      {
        "url" : "soaReferenceTimePoint",
        "valueString" : "AS"
      },
      {
        "url" : "soaPlannedDuration",
        "valueDuration" : {
          "value" : 10,
          "system" : "http://unitsofmeasure.org",
          "code" : "min"
        }
      },
      {
        "url" : "soaTimePointType",
        "valueString" : "Activity"
      },
      {
        "url" : "soaPlannedRange",
        "valueRange" : {
          "low" : {
            "value" : 0,
            "system" : "http://unitsofmeasure.org",
            "code" : "s"
          },
          "high" : {
            "value" : 0,
            "system" : "http://unitsofmeasure.org",
            "code" : "s"
          }
        }
      },
      {
        "url" : "soaRangeFromTimePoint",
        "valueString" : "*"
      }],
      "url" : "http://fhir4pharma.com/StructureDefinition/soaPlannedTimepoint"
    }],
    "title" : "Demography",
    "description" : "Demography",
    "groupingBehavior" : "visual-group",
    "selectionBehavior" : "exactly-one",
    "definitionCanonical" : "http://fhir4pharma.com/ActivityDefinition/*|*",
    "action" : [{
      "extension" : [{
        "extension" : [{
          "url" : "soaTargetId",
          "valueString" : "183b98d3-2acd-47fc-92fb-dbed159ed181"
        },
        {
          "url" : "soaTransitionType",
          "valueString" : "SS"
        },
        {
          "url" : "soaTransitionDelay",
          "valueDuration" : {
            "value" : 10,
            "system" : "http://unitsofmeasure.org",
            "code" : "min"
          }
        },
        {
          "url" : "soaTransitionRange",
          "valueRange" : {
            "low" : {
              "value" : 0,
              "system" : "http://unitsofmeasure.org",
              "code" : "s"
            },
            "high" : {
              "value" : 0,
              "system" : "http://unitsofmeasure.org",
              "code" : "s"
            }
          }
        }],
        "url" : "http://fhir4pharma.com/StructureDefinition/soaTransition"
      }],
      "condition" : [{
        "kind" : "start",
        "expression" : {
          "language" : "text/x-soa-expression",
          "expression" : "{'withdraw':False}"
        }
      }]
    }]
  },
  {
    "id" : "183b98d3-2acd-47fc-92fb-dbed159ed181",
    "extension" : [{
      "extension" : [{
        "url" : "soaPlannedTimePoint",
        "valueQuantity" : {
          "value" : 10,
          "system" : "http://unitsofmeasure.org",
          "code" : "min"
        }
      },
      {
        "url" : "soaReferenceTimePoint",
        "valueString" : "Demography"
      },
      {
        "url" : "soaPlannedDuration",
        "valueDuration" : {
          "value" : 10,
          "system" : "http://unitsofmeasure.org",
          "code" : "min"
        }
      },
      {
        "url" : "soaTimePointType",
        "valueString" : "Activity"
      },
      {
        "url" : "soaPlannedRange",
        "valueRange" : {
          "low" : {
            "value" : 0,
            "system" : "http://unitsofmeasure.org",
            "code" : "s"
          },
          "high" : {
            "value" : 0,
            "system" : "http://unitsofmeasure.org",
            "code" : "s"
          }
        }
      },
      {
        "url" : "soaRangeFromTimePoint",
        "valueString" : "*"
      }],
      "url" : "http://fhir4pharma.com/StructureDefinition/soaPlannedTimepoint"
    }],
    "title" : "Medical History",
    "description" : "Medical History",
    "groupingBehavior" : "visual-group",
    "selectionBehavior" : "exactly-one",
    "definitionCanonical" : "http://fhir4pharma.com/ActivityDefinition/*|*",
    "action" : [{
      "extension" : [{
        "extension" : [{
          "url" : "soaTargetId",
          "valueString" : "f0e1ff2b-5dfa-4d46-9fb8-b7574d4a958c"
        },
        {
          "url" : "soaTransitionType",
          "valueString" : "SS"
        },
        {
          "url" : "soaTransitionDelay",
          "valueDuration" : {
            "value" : 10,
            "system" : "http://unitsofmeasure.org",
            "code" : "min"
          }
        },
        {
          "url" : "soaTransitionRange",
          "valueRange" : {
            "low" : {
              "value" : 0,
              "system" : "http://unitsofmeasure.org",
              "code" : "s"
            },
            "high" : {
              "value" : 0,
              "system" : "http://unitsofmeasure.org",
              "code" : "s"
            }
          }
        }],
        "url" : "http://fhir4pharma.com/StructureDefinition/soaTransition"
      }],
      "condition" : [{
        "kind" : "start",
        "expression" : {
          "language" : "text/x-soa-expression",
          "expression" : "{'withdraw':False}"
        }
      }]
    }]
  },
  {
    "id" : "f0e1ff2b-5dfa-4d46-9fb8-b7574d4a958c",
    "extension" : [{
      "extension" : [{
        "url" : "soaPlannedTimePoint",
        "valueQuantity" : {
          "value" : 10,
          "system" : "http://unitsofmeasure.org",
          "code" : "min"
        }
      },
      {
        "url" : "soaReferenceTimePoint",
        "valueString" : "Medical History"
      },
      {
        "url" : "soaPlannedDuration",
        "valueDuration" : {
          "value" : 10,
          "system" : "http://unitsofmeasure.org",
          "code" : "min"
        }
      },
      {
        "url" : "soaTimePointType",
        "valueString" : "Activity"
      },
      {
        "url" : "soaPlannedRange",
        "valueRange" : {
          "low" : {
            "value" : 0,
            "system" : "http://unitsofmeasure.org",
            "code" : "s"
          },
          "high" : {
            "value" : 0,
            "system" : "http://unitsofmeasure.org",
            "code" : "s"
          }
        }
      },
      {
        "url" : "soaRangeFromTimePoint",
        "valueString" : "*"
      }],
      "url" : "http://fhir4pharma.com/StructureDefinition/soaPlannedTimepoint"
    }],
    "title" : "Inclusion Criteria",
    "description" : "Inclusion Criteria",
    "groupingBehavior" : "visual-group",
    "selectionBehavior" : "exactly-one",
    "definitionCanonical" : "http://fhir4pharma.com/ActivityDefinition/*|*",
    "action" : [{
      "extension" : [{
        "extension" : [{
          "url" : "soaTargetId",
          "valueString" : "e22f4b5e-3ac3-4806-88e6-8af7162fbde0"
        },
        {
          "url" : "soaTransitionType",
          "valueString" : "SS"
        },
        {
          "url" : "soaTransitionDelay",
          "valueDuration" : {
            "value" : 10,
            "system" : "http://unitsofmeasure.org",
            "code" : "min"
          }
        },
        {
          "url" : "soaTransitionRange",
          "valueRange" : {
            "low" : {
              "value" : 0,
              "system" : "http://unitsofmeasure.org",
              "code" : "s"
            },
            "high" : {
              "value" : 0,
              "system" : "http://unitsofmeasure.org",
              "code" : "s"
            }
          }
        }],
        "url" : "http://fhir4pharma.com/StructureDefinition/soaTransition"
      }],
      "condition" : [{
        "kind" : "start",
        "expression" : {
          "language" : "text/x-soa-expression",
          "expression" : "{'withdraw':False}"
        }
      }]
    },
    {
      "extension" : [{
        "extension" : [{
          "url" : "soaTargetId",
          "valueString" : "0db02760-c328-45f3-a074-3a8bf0f794ed"
        },
        {
          "url" : "soaTransitionType",
          "valueString" : "SS"
        },
        {
          "url" : "soaTransitionDelay",
          "valueDuration" : {
            "value" : 0,
            "system" : "http://unitsofmeasure.org",
            "code" : "s"
          }
        },
        {
          "url" : "soaTransitionRange",
          "valueRange" : {
            "low" : {
              "value" : 0,
              "system" : "http://unitsofmeasure.org",
              "code" : "s"
            },
            "high" : {
              "value" : 0,
              "system" : "http://unitsofmeasure.org",
              "code" : "s"
            }
          }
        }],
        "url" : "http://fhir4pharma.com/StructureDefinition/soaTransition"
      }],
      "condition" : [{
        "kind" : "start",
        "expression" : {
          "language" : "text/x-soa-expression",
          "expression" : "{'withdraw':True}"
        }
      }]
    }]
  },
  {
    "id" : "e22f4b5e-3ac3-4806-88e6-8af7162fbde0",
    "extension" : [{
      "extension" : [{
        "url" : "soaPlannedTimePoint",
        "valueQuantity" : {
          "value" : 10,
          "system" : "http://unitsofmeasure.org",
          "code" : "min"
        }
      },
      {
        "url" : "soaReferenceTimePoint",
        "valueString" : "Inclusion Criteria"
      },
      {
        "url" : "soaPlannedDuration",
        "valueDuration" : {
          "value" : 10,
          "system" : "http://unitsofmeasure.org",
          "code" : "min"
        }
      },
      {
        "url" : "soaTimePointType",
        "valueString" : "Activity"
      },
      {
        "url" : "soaPlannedRange",
        "valueRange" : {
          "low" : {
            "value" : 0,
            "system" : "http://unitsofmeasure.org",
            "code" : "s"
          },
          "high" : {
            "value" : 0,
            "system" : "http://unitsofmeasure.org",
            "code" : "s"
          }
        }
      },
      {
        "url" : "soaRangeFromTimePoint",
        "valueString" : "*"
      }],
      "url" : "http://fhir4pharma.com/StructureDefinition/soaPlannedTimepoint"
    }],
    "title" : "Exclusion Criteria",
    "description" : "Exclusion Criteria",
    "groupingBehavior" : "visual-group",
    "selectionBehavior" : "exactly-one",
    "definitionCanonical" : "http://fhir4pharma.com/ActivityDefinition/*|*",
    "action" : [{
      "extension" : [{
        "extension" : [{
          "url" : "soaTargetId",
          "valueString" : "634e4aa1-8b33-477e-b3dc-e5b863012086"
        },
        {
          "url" : "soaTransitionType",
          "valueString" : "SS"
        },
        {
          "url" : "soaTransitionDelay",
          "valueDuration" : {
            "value" : 10,
            "system" : "http://unitsofmeasure.org",
            "code" : "min"
          }
        },
        {
          "url" : "soaTransitionRange",
          "valueRange" : {
            "low" : {
              "value" : 0,
              "system" : "http://unitsofmeasure.org",
              "code" : "s"
            },
            "high" : {
              "value" : 0,
              "system" : "http://unitsofmeasure.org",
              "code" : "s"
            }
          }
        }],
        "url" : "http://fhir4pharma.com/StructureDefinition/soaTransition"
      }],
      "condition" : [{
        "kind" : "start",
        "expression" : {
          "language" : "text/x-soa-expression",
          "expression" : "{'withdraw':False}"
        }
      }]
    },
    {
      "extension" : [{
        "extension" : [{
          "url" : "soaTargetId",
          "valueString" : "0db02760-c328-45f3-a074-3a8bf0f794ed"
        },
        {
          "url" : "soaTransitionType",
          "valueString" : "SS"
        },
        {
          "url" : "soaTransitionDelay",
          "valueDuration" : {
            "value" : 0,
            "system" : "http://unitsofmeasure.org",
            "code" : "s"
          }
        },
        {
          "url" : "soaTransitionRange",
          "valueRange" : {
            "low" : {
              "value" : 0,
              "system" : "http://unitsofmeasure.org",
              "code" : "s"
            },
            "high" : {
              "value" : 0,
              "system" : "http://unitsofmeasure.org",
              "code" : "s"
            }
          }
        }],
        "url" : "http://fhir4pharma.com/StructureDefinition/soaTransition"
      }],
      "condition" : [{
        "kind" : "start",
        "expression" : {
          "language" : "text/x-soa-expression",
          "expression" : "{'withdraw':True}"
        }
      }]
    }]
  },
  {
    "id" : "634e4aa1-8b33-477e-b3dc-e5b863012086",
    "extension" : [{
      "extension" : [{
        "url" : "soaPlannedTimePoint",
        "valueQuantity" : {
          "value" : 10,
          "system" : "http://unitsofmeasure.org",
          "code" : "min"
        }
      },
      {
        "url" : "soaReferenceTimePoint",
        "valueString" : "Exclusion Criteria"
      },
      {
        "url" : "soaPlannedDuration",
        "valueDuration" : {
          "value" : 10,
          "system" : "http://unitsofmeasure.org",
          "code" : "min"
        }
      },
      {
        "url" : "soaTimePointType",
        "valueString" : "Activity"
      },
      {
        "url" : "soaPlannedRange",
        "valueRange" : {
          "low" : {
            "value" : 0,
            "system" : "http://unitsofmeasure.org",
            "code" : "s"
          },
          "high" : {
            "value" : 0,
            "system" : "http://unitsofmeasure.org",
            "code" : "s"
          }
        }
      },
      {
        "url" : "soaRangeFromTimePoint",
        "valueString" : "*"
      }],
      "url" : "http://fhir4pharma.com/StructureDefinition/soaPlannedTimepoint"
    }],
    "title" : "Height",
    "description" : "Height",
    "groupingBehavior" : "visual-group",
    "selectionBehavior" : "exactly-one",
    "definitionCanonical" : "http://fhir4pharma.com/ActivityDefinition/448a38c6-3e2a-4683-a6c6-4956a11ca7eb|4.5.0",
    "action" : [{
      "extension" : [{
        "extension" : [{
          "url" : "soaTargetId",
          "valueString" : "06494049-59d0-4751-8b48-ed782d1f00cd"
        },
        {
          "url" : "soaTransitionType",
          "valueString" : "SS"
        },
        {
          "url" : "soaTransitionDelay",
          "valueDuration" : {
            "value" : 10,
            "system" : "http://unitsofmeasure.org",
            "code" : "min"
          }
        },
        {
          "url" : "soaTransitionRange",
          "valueRange" : {
            "low" : {
              "value" : 0,
              "system" : "http://unitsofmeasure.org",
              "code" : "s"
            },
            "high" : {
              "value" : 0,
              "system" : "http://unitsofmeasure.org",
              "code" : "s"
            }
          }
        }],
        "url" : "http://fhir4pharma.com/StructureDefinition/soaTransition"
      }],
      "condition" : [{
        "kind" : "start",
        "expression" : {
          "language" : "text/x-soa-expression",
          "expression" : "{'withdraw':False}"
        }
      }]
    }]
  },
  {
    "id" : "06494049-59d0-4751-8b48-ed782d1f00cd",
    "extension" : [{
      "extension" : [{
        "url" : "soaPlannedTimePoint",
        "valueQuantity" : {
          "value" : 10,
          "system" : "http://unitsofmeasure.org",
          "code" : "min"
        }
      },
      {
        "url" : "soaReferenceTimePoint",
        "valueString" : "Height"
      },
      {
        "url" : "soaPlannedDuration",
        "valueDuration" : {
          "value" : 10,
          "system" : "http://unitsofmeasure.org",
          "code" : "min"
        }
      },
      {
        "url" : "soaTimePointType",
        "valueString" : "Activity"
      },
      {
        "url" : "soaPlannedRange",
        "valueRange" : {
          "low" : {
            "value" : 0,
            "system" : "http://unitsofmeasure.org",
            "code" : "s"
          },
          "high" : {
            "value" : 0,
            "system" : "http://unitsofmeasure.org",
            "code" : "s"
          }
        }
      },
      {
        "url" : "soaRangeFromTimePoint",
        "valueString" : "*"
      }],
      "url" : "http://fhir4pharma.com/StructureDefinition/soaPlannedTimepoint"
    }],
    "title" : "Weight",
    "description" : "Weight",
    "groupingBehavior" : "visual-group",
    "selectionBehavior" : "exactly-one",
    "definitionCanonical" : "http://fhir4pharma.com/ActivityDefinition/a476b027-2a20-4e80-9607-1d1a54ee55e9|4.5.0",
    "action" : [{
      "extension" : [{
        "extension" : [{
          "url" : "soaTargetId",
          "valueString" : "2288aec4-9ca7-4ea6-9c12-089777963b37"
        },
        {
          "url" : "soaTransitionType",
          "valueString" : "SS"
        },
        {
          "url" : "soaTransitionDelay",
          "valueDuration" : {
            "value" : 10,
            "system" : "http://unitsofmeasure.org",
            "code" : "min"
          }
        },
        {
          "url" : "soaTransitionRange",
          "valueRange" : {
            "low" : {
              "value" : 0,
              "system" : "http://unitsofmeasure.org",
              "code" : "s"
            },
            "high" : {
              "value" : 0,
              "system" : "http://unitsofmeasure.org",
              "code" : "s"
            }
          }
        }],
        "url" : "http://fhir4pharma.com/StructureDefinition/soaTransition"
      }],
      "condition" : [{
        "kind" : "start",
        "expression" : {
          "language" : "text/x-soa-expression",
          "expression" : "{'withdraw':False}"
        }
      }]
    }]
  },
  {
    "id" : "2288aec4-9ca7-4ea6-9c12-089777963b37",
    "extension" : [{
      "extension" : [{
        "url" : "soaPlannedTimePoint",
        "valueQuantity" : {
          "value" : 10,
          "system" : "http://unitsofmeasure.org",
          "code" : "min"
        }
      },
      {
        "url" : "soaReferenceTimePoint",
        "valueString" : "Weight"
      },
      {
        "url" : "soaPlannedDuration",
        "valueDuration" : {
          "value" : 10,
          "system" : "http://unitsofmeasure.org",
          "code" : "min"
        }
      },
      {
        "url" : "soaTimePointType",
        "valueString" : "Activity"
      },
      {
        "url" : "soaPlannedRange",
        "valueRange" : {
          "low" : {
            "value" : 0,
            "system" : "http://unitsofmeasure.org",
            "code" : "s"
          },
          "high" : {
            "value" : 0,
            "system" : "http://unitsofmeasure.org",
            "code" : "s"
          }
        }
      },
      {
        "url" : "soaRangeFromTimePoint",
        "valueString" : "*"
      }],
      "url" : "http://fhir4pharma.com/StructureDefinition/soaPlannedTimepoint"
    }],
    "title" : "Vital Signs",
    "description" : "Vital Signs",
    "groupingBehavior" : "visual-group",
    "selectionBehavior" : "exactly-one",
    "definitionCanonical" : "http://fhir4pharma.com/ActivityDefinition/7bd9bcfa-2aeb-484b-87a0-3645dbb95426|4.5.0",
    "action" : [{
      "extension" : [{
        "extension" : [{
          "url" : "soaTargetId",
          "valueString" : "761cedfd-e204-4fd4-8457-f66842a71ec6"
        },
        {
          "url" : "soaTransitionType",
          "valueString" : "SS"
        },
        {
          "url" : "soaTransitionDelay",
          "valueDuration" : {
            "value" : 10,
            "system" : "http://unitsofmeasure.org",
            "code" : "min"
          }
        },
        {
          "url" : "soaTransitionRange",
          "valueRange" : {
            "low" : {
              "value" : 0,
              "system" : "http://unitsofmeasure.org",
              "code" : "s"
            },
            "high" : {
              "value" : 0,
              "system" : "http://unitsofmeasure.org",
              "code" : "s"
            }
          }
        }],
        "url" : "http://fhir4pharma.com/StructureDefinition/soaTransition"
      }],
      "condition" : [{
        "kind" : "start",
        "expression" : {
          "language" : "text/x-soa-expression",
          "expression" : "{'withdraw':False}"
        }
      }]
    }]
  },
  {
    "id" : "761cedfd-e204-4fd4-8457-f66842a71ec6",
    "extension" : [{
      "extension" : [{
        "url" : "soaPlannedTimePoint",
        "valueQuantity" : {
          "value" : 10,
          "system" : "http://unitsofmeasure.org",
          "code" : "min"
        }
      },
      {
        "url" : "soaReferenceTimePoint",
        "valueString" : "Vital Signs"
      },
      {
        "url" : "soaPlannedDuration",
        "valueDuration" : {
          "value" : 10,
          "system" : "http://unitsofmeasure.org",
          "code" : "min"
        }
      },
      {
        "url" : "soaTimePointType",
        "valueString" : "Activity"
      },
      {
        "url" : "soaPlannedRange",
        "valueRange" : {
          "low" : {
            "value" : 0,
            "system" : "http://unitsofmeasure.org",
            "code" : "s"
          },
          "high" : {
            "value" : 0,
            "system" : "http://unitsofmeasure.org",
            "code" : "s"
          }
        }
      },
      {
        "url" : "soaRangeFromTimePoint",
        "valueString" : "*"
      }],
      "url" : "http://fhir4pharma.com/StructureDefinition/soaPlannedTimepoint"
    }],
    "title" : "Haematology",
    "description" : "Haematology",
    "groupingBehavior" : "visual-group",
    "selectionBehavior" : "exactly-one",
    "definitionCanonical" : "http://fhir4pharma.com/ActivityDefinition/39e60512-861e-41fc-8197-5d907e23dee4|4.5.0",
    "action" : [{
      "extension" : [{
        "extension" : [{
          "url" : "soaTargetId",
          "valueString" : "55a4c774-b23c-4653-bf25-f148352615a2"
        },
        {
          "url" : "soaTransitionType",
          "valueString" : "SS"
        },
        {
          "url" : "soaTransitionDelay",
          "valueDuration" : {
            "value" : 10,
            "system" : "http://unitsofmeasure.org",
            "code" : "min"
          }
        },
        {
          "url" : "soaTransitionRange",
          "valueRange" : {
            "low" : {
              "value" : 0,
              "system" : "http://unitsofmeasure.org",
              "code" : "s"
            },
            "high" : {
              "value" : 0,
              "system" : "http://unitsofmeasure.org",
              "code" : "s"
            }
          }
        }],
        "url" : "http://fhir4pharma.com/StructureDefinition/soaTransition"
      }],
      "condition" : [{
        "kind" : "start",
        "expression" : {
          "language" : "text/x-soa-expression",
          "expression" : "{'withdraw':False}"
        }
      }]
    }]
  },
  {
    "id" : "55a4c774-b23c-4653-bf25-f148352615a2",
    "extension" : [{
      "extension" : [{
        "url" : "soaPlannedTimePoint",
        "valueQuantity" : {
          "value" : 10,
          "system" : "http://unitsofmeasure.org",
          "code" : "min"
        }
      },
      {
        "url" : "soaReferenceTimePoint",
        "valueString" : "Haematology"
      },
      {
        "url" : "soaPlannedDuration",
        "valueDuration" : {
          "value" : 10,
          "system" : "http://unitsofmeasure.org",
          "code" : "min"
        }
      },
      {
        "url" : "soaTimePointType",
        "valueString" : "Activity"
      },
      {
        "url" : "soaPlannedRange",
        "valueRange" : {
          "low" : {
            "value" : 0,
            "system" : "http://unitsofmeasure.org",
            "code" : "s"
          },
          "high" : {
            "value" : 0,
            "system" : "http://unitsofmeasure.org",
            "code" : "s"
          }
        }
      },
      {
        "url" : "soaRangeFromTimePoint",
        "valueString" : "*"
      }],
      "url" : "http://fhir4pharma.com/StructureDefinition/soaPlannedTimepoint"
    }],
    "title" : "Biochemistry",
    "description" : "Biochemistry",
    "groupingBehavior" : "visual-group",
    "selectionBehavior" : "exactly-one",
    "definitionCanonical" : "http://fhir4pharma.com/ActivityDefinition/2b965eb6-afa6-4bdd-8595-e2bb9cc11de3|4.5.0",
    "action" : [{
      "extension" : [{
        "extension" : [{
          "url" : "soaTargetId",
          "valueString" : "17e14a98-e359-4d7a-8f9c-a11e743d874f"
        },
        {
          "url" : "soaTransitionType",
          "valueString" : "SS"
        },
        {
          "url" : "soaTransitionDelay",
          "valueDuration" : {
            "value" : 10,
            "system" : "http://unitsofmeasure.org",
            "code" : "min"
          }
        },
        {
          "url" : "soaTransitionRange",
          "valueRange" : {
            "low" : {
              "value" : 0,
              "system" : "http://unitsofmeasure.org",
              "code" : "s"
            },
            "high" : {
              "value" : 0,
              "system" : "http://unitsofmeasure.org",
              "code" : "s"
            }
          }
        }],
        "url" : "http://fhir4pharma.com/StructureDefinition/soaTransition"
      }],
      "condition" : [{
        "kind" : "start",
        "expression" : {
          "language" : "text/x-soa-expression",
          "expression" : "{'withdraw':False}"
        }
      }]
    }]
  },
  {
    "id" : "17e14a98-e359-4d7a-8f9c-a11e743d874f",
    "extension" : [{
      "extension" : [{
        "url" : "soaPlannedTimePoint",
        "valueQuantity" : {
          "value" : 10,
          "system" : "http://unitsofmeasure.org",
          "code" : "min"
        }
      },
      {
        "url" : "soaReferenceTimePoint",
        "valueString" : "Biochemistry"
      },
      {
        "url" : "soaPlannedDuration",
        "valueDuration" : {
          "value" : 10,
          "system" : "http://unitsofmeasure.org",
          "code" : "min"
        }
      },
      {
        "url" : "soaTimePointType",
        "valueString" : "Activity"
      },
      {
        "url" : "soaPlannedRange",
        "valueRange" : {
          "low" : {
            "value" : 0,
            "system" : "http://unitsofmeasure.org",
            "code" : "s"
          },
          "high" : {
            "value" : 0,
            "system" : "http://unitsofmeasure.org",
            "code" : "s"
          }
        }
      },
      {
        "url" : "soaRangeFromTimePoint",
        "valueString" : "*"
      }],
      "url" : "http://fhir4pharma.com/StructureDefinition/soaPlannedTimepoint"
    }],
    "title" : "Urinalysis",
    "description" : "Urinalysis",
    "groupingBehavior" : "visual-group",
    "selectionBehavior" : "exactly-one",
    "definitionCanonical" : "http://fhir4pharma.com/ActivityDefinition/88cd8e4f-865d-426e-8863-d68adf63af9b|4.5.0",
    "action" : [{
      "extension" : [{
        "extension" : [{
          "url" : "soaTargetId",
          "valueString" : "040de731-6cd4-4fcc-bd56-6afc7ee3d04e"
        },
        {
          "url" : "soaTransitionType",
          "valueString" : "SS"
        },
        {
          "url" : "soaTransitionDelay",
          "valueDuration" : {
            "value" : 10,
            "system" : "http://unitsofmeasure.org",
            "code" : "min"
          }
        },
        {
          "url" : "soaTransitionRange",
          "valueRange" : {
            "low" : {
              "value" : 0,
              "system" : "http://unitsofmeasure.org",
              "code" : "s"
            },
            "high" : {
              "value" : 0,
              "system" : "http://unitsofmeasure.org",
              "code" : "s"
            }
          }
        }],
        "url" : "http://fhir4pharma.com/StructureDefinition/soaTransition"
      }],
      "condition" : [{
        "kind" : "start",
        "expression" : {
          "language" : "text/x-soa-expression",
          "expression" : "{'withdraw':False}"
        }
      }]
    }]
  },
  {
    "id" : "040de731-6cd4-4fcc-bd56-6afc7ee3d04e",
    "extension" : [{
      "extension" : [{
        "url" : "soaPlannedTimePoint",
        "valueQuantity" : {
          "value" : 10,
          "system" : "http://unitsofmeasure.org",
          "code" : "min"
        }
      },
      {
        "url" : "soaReferenceTimePoint",
        "valueString" : "Urinalysis"
      },
      {
        "url" : "soaPlannedDuration",
        "valueDuration" : {
          "value" : 10,
          "system" : "http://unitsofmeasure.org",
          "code" : "min"
        }
      },
      {
        "url" : "soaTimePointType",
        "valueString" : "Activity"
      },
      {
        "url" : "soaPlannedRange",
        "valueRange" : {
          "low" : {
            "value" : 0,
            "system" : "http://unitsofmeasure.org",
            "code" : "s"
          },
          "high" : {
            "value" : 0,
            "system" : "http://unitsofmeasure.org",
            "code" : "s"
          }
        }
      },
      {
        "url" : "soaRangeFromTimePoint",
        "valueString" : "*"
      }],
      "url" : "http://fhir4pharma.com/StructureDefinition/soaPlannedTimepoint"
    }],
    "title" : "Concomitant Medication",
    "description" : "Concomitant Medication",
    "groupingBehavior" : "visual-group",
    "selectionBehavior" : "exactly-one",
    "definitionCanonical" : "http://fhir4pharma.com/ActivityDefinition/*|*",
    "action" : [{
      "extension" : [{
        "extension" : [{
          "url" : "soaTargetId",
          "valueString" : "48b1c45d-c10e-4e02-a88b-eeb007cfabe7"
        },
        {
          "url" : "soaTransitionType",
          "valueString" : "SS"
        },
        {
          "url" : "soaTransitionDelay",
          "valueDuration" : {
            "value" : 10,
            "system" : "http://unitsofmeasure.org",
            "code" : "min"
          }
        },
        {
          "url" : "soaTransitionRange",
          "valueRange" : {
            "low" : {
              "value" : 0,
              "system" : "http://unitsofmeasure.org",
              "code" : "s"
            },
            "high" : {
              "value" : 0,
              "system" : "http://unitsofmeasure.org",
              "code" : "s"
            }
          }
        }],
        "url" : "http://fhir4pharma.com/StructureDefinition/soaTransition"
      }],
      "condition" : [{
        "kind" : "start",
        "expression" : {
          "language" : "text/x-soa-expression",
          "expression" : "{'withdraw':False}"
        }
      }]
    }]
  },
  {
    "id" : "48b1c45d-c10e-4e02-a88b-eeb007cfabe7",
    "extension" : [{
      "extension" : [{
        "url" : "soaPlannedTimePoint",
        "valueQuantity" : {
          "value" : 10,
          "system" : "http://unitsofmeasure.org",
          "code" : "min"
        }
      },
      {
        "url" : "soaReferenceTimePoint",
        "valueString" : "Concomitant Medication"
      },
      {
        "url" : "soaPlannedDuration",
        "valueDuration" : {
          "value" : 10,
          "system" : "http://unitsofmeasure.org",
          "code" : "min"
        }
      },
      {
        "url" : "soaTimePointType",
        "valueString" : "Activity"
      },
      {
        "url" : "soaPlannedRange",
        "valueRange" : {
          "low" : {
            "value" : 0,
            "system" : "http://unitsofmeasure.org",
            "code" : "s"
          },
          "high" : {
            "value" : 0,
            "system" : "http://unitsofmeasure.org",
            "code" : "s"
          }
        }
      },
      {
        "url" : "soaRangeFromTimePoint",
        "valueString" : "*"
      }],
      "url" : "http://fhir4pharma.com/StructureDefinition/soaPlannedTimepoint"
    }],
    "title" : "AE/SAE",
    "description" : "AE/SAE",
    "groupingBehavior" : "visual-group",
    "selectionBehavior" : "exactly-one",
    "definitionCanonical" : "http://fhir4pharma.com/ActivityDefinition/*|*",
    "action" : [{
      "extension" : [{
        "extension" : [{
          "url" : "soaTargetId",
          "valueString" : "0db02760-c328-45f3-a074-3a8bf0f794ed"
        },
        {
          "url" : "soaTransitionType",
          "valueString" : "SS"
        },
        {
          "url" : "soaTransitionDelay",
          "valueDuration" : {
            "value" : 10,
            "system" : "http://unitsofmeasure.org",
            "code" : "min"
          }
        },
        {
          "url" : "soaTransitionRange",
          "valueRange" : {
            "low" : {
              "value" : 0,
              "system" : "http://unitsofmeasure.org",
              "code" : "s"
            },
            "high" : {
              "value" : 0,
              "system" : "http://unitsofmeasure.org",
              "code" : "s"
            }
          }
        }],
        "url" : "http://fhir4pharma.com/StructureDefinition/soaTransition"
      }],
      "condition" : [{
        "kind" : "start",
        "expression" : {
          "language" : "text/x-soa-expression",
          "expression" : "{'withdraw':False}"
        }
      }]
    }]
  },
  {
    "id" : "0db02760-c328-45f3-a074-3a8bf0f794ed",
    "extension" : [{
      "extension" : [{
        "url" : "soaPlannedTimePoint",
        "valueQuantity" : {
          "value" : 10,
          "system" : "http://unitsofmeasure.org",
          "code" : "min"
        }
      },
      {
        "url" : "soaReferenceTimePoint",
        "valueString" : "Inclusion Criteria|Exclusion Criteria|AE/SAE"
      },
      {
        "url" : "soaPlannedDuration",
        "valueDuration" : {
          "value" : 10,
          "system" : "http://unitsofmeasure.org",
          "code" : "min"
        }
      },
      {
        "url" : "soaTimePointType",
        "valueString" : "Activity"
      },
      {
        "url" : "soaPlannedRange",
        "valueRange" : {
          "low" : {
            "value" : 0,
            "system" : "http://unitsofmeasure.org",
            "code" : "s"
          },
          "high" : {
            "value" : 0,
            "system" : "http://unitsofmeasure.org",
            "code" : "s"
          }
        }
      },
      {
        "url" : "soaRangeFromTimePoint",
        "valueString" : "*"
      }],
      "url" : "http://fhir4pharma.com/StructureDefinition/soaPlannedTimepoint"
    }],
    "title" : "AF",
    "description" : "AF",
    "groupingBehavior" : "visual-group",
    "selectionBehavior" : "exactly-one",
    "definitionCanonical" : "http://fhir4pharma.com/ActivityDefinition/ef3ca7b4-a4e4-4aeb-980f-629f91c6b452|4.5.0",
    "action" : [{
      "extension" : [{
        "extension" : [{
          "url" : "soaTargetId",
          "valueString" : "4def745c-7e6f-44f0-9e9f-dc6d954214d9"
        },
        {
          "url" : "soaTransitionType",
          "valueString" : "SS"
        },
        {
          "url" : "soaTransitionDelay",
          "valueDuration" : {
            "value" : 0,
            "system" : "http://unitsofmeasure.org",
            "code" : "s"
          }
        },
        {
          "url" : "soaTransitionRange",
          "valueRange" : {
            "low" : {
              "value" : 0,
              "system" : "http://unitsofmeasure.org",
              "code" : "s"
            },
            "high" : {
              "value" : 0,
              "system" : "http://unitsofmeasure.org",
              "code" : "s"
            }
          }
        }],
        "url" : "http://fhir4pharma.com/StructureDefinition/soaTransition"
      }],
      "condition" : [{
        "kind" : "start",
        "expression" : {
          "language" : "text/x-soa-expression",
          "expression" : "{'withdraw':False}"
        }
      }]
    }]
  },
  {
    "id" : "71078485-4c36-4779-90da-dedd6b1d80a4",
    "extension" : [{
      "extension" : [{
        "url" : "soaPlannedTimePoint",
        "valueQuantity" : {
          "value" : 10,
          "system" : "http://unitsofmeasure.org",
          "code" : "h"
        }
      },
      {
        "url" : "soaReferenceTimePoint",
        "valueString" : "V2"
      },
      {
        "url" : "soaPlannedDuration",
        "valueDuration" : {
          "value" : 10,
          "system" : "http://unitsofmeasure.org",
          "code" : "min"
        }
      },
      {
        "url" : "soaTimePointType",
        "valueString" : "Activity"
      },
      {
        "url" : "soaPlannedRange",
        "valueRange" : {
          "low" : {
            "value" : 0,
            "system" : "http://unitsofmeasure.org",
            "code" : "s"
          },
          "high" : {
            "value" : 0,
            "system" : "http://unitsofmeasure.org",
            "code" : "s"
          }
        }
      },
      {
        "url" : "soaRangeFromTimePoint",
        "valueString" : "*"
      }],
      "url" : "http://fhir4pharma.com/StructureDefinition/soaPlannedTimepoint"
    }],
    "title" : "AS",
    "description" : "AS",
    "groupingBehavior" : "visual-group",
    "selectionBehavior" : "exactly-one",
    "definitionCanonical" : "http://fhir4pharma.com/ActivityDefinition/23deab1d-f5a3-4a98-9749-64d06fa6ee30|4.5.0",
    "action" : [{
      "extension" : [{
        "extension" : [{
          "url" : "soaTargetId",
          "valueString" : "9d1e16e7-a95e-42ed-980a-9e37ee3397fd"
        },
        {
          "url" : "soaTransitionType",
          "valueString" : "SS"
        },
        {
          "url" : "soaTransitionDelay",
          "valueDuration" : {
            "value" : 10,
            "system" : "http://unitsofmeasure.org",
            "code" : "min"
          }
        },
        {
          "url" : "soaTransitionRange",
          "valueRange" : {
            "low" : {
              "value" : 0,
              "system" : "http://unitsofmeasure.org",
              "code" : "s"
            },
            "high" : {
              "value" : 0,
              "system" : "http://unitsofmeasure.org",
              "code" : "s"
            }
          }
        }],
        "url" : "http://fhir4pharma.com/StructureDefinition/soaTransition"
      }],
      "condition" : [{
        "kind" : "start",
        "expression" : {
          "language" : "text/x-soa-expression",
          "expression" : "{'withdraw':False}"
        }
      }]
    }]
  },
  {
    "id" : "9d1e16e7-a95e-42ed-980a-9e37ee3397fd",
    "extension" : [{
      "extension" : [{
        "url" : "soaPlannedTimePoint",
        "valueQuantity" : {
          "value" : 10,
          "system" : "http://unitsofmeasure.org",
          "code" : "min"
        }
      },
      {
        "url" : "soaReferenceTimePoint",
        "valueString" : "AS"
      },
      {
        "url" : "soaPlannedDuration",
        "valueDuration" : {
          "value" : 10,
          "system" : "http://unitsofmeasure.org",
          "code" : "min"
        }
      },
      {
        "url" : "soaTimePointType",
        "valueString" : "Activity"
      },
      {
        "url" : "soaPlannedRange",
        "valueRange" : {
          "low" : {
            "value" : 0,
            "system" : "http://unitsofmeasure.org",
            "code" : "s"
          },
          "high" : {
            "value" : 0,
            "system" : "http://unitsofmeasure.org",
            "code" : "s"
          }
        }
      },
      {
        "url" : "soaRangeFromTimePoint",
        "valueString" : "*"
      }],
      "url" : "http://fhir4pharma.com/StructureDefinition/soaPlannedTimepoint"
    }],
    "title" : "Randomisation",
    "description" : "Randomisation",
    "groupingBehavior" : "visual-group",
    "selectionBehavior" : "exactly-one",
    "definitionCanonical" : "http://fhir4pharma.com/ActivityDefinition/*|*",
    "action" : [{
      "extension" : [{
        "extension" : [{
          "url" : "soaTargetId",
          "valueString" : "74f9b603-a094-4577-a83b-a132a4f773b2"
        },
        {
          "url" : "soaTransitionType",
          "valueString" : "SS"
        },
        {
          "url" : "soaTransitionDelay",
          "valueDuration" : {
            "value" : 10,
            "system" : "http://unitsofmeasure.org",
            "code" : "min"
          }
        },
        {
          "url" : "soaTransitionRange",
          "valueRange" : {
            "low" : {
              "value" : 0,
              "system" : "http://unitsofmeasure.org",
              "code" : "s"
            },
            "high" : {
              "value" : 0,
              "system" : "http://unitsofmeasure.org",
              "code" : "s"
            }
          }
        }],
        "url" : "http://fhir4pharma.com/StructureDefinition/soaTransition"
      }],
      "condition" : [{
        "kind" : "start",
        "expression" : {
          "language" : "text/x-soa-expression",
          "expression" : "{'withdraw':False}"
        }
      }]
    }]
  },
  {
    "id" : "74f9b603-a094-4577-a83b-a132a4f773b2",
    "extension" : [{
      "extension" : [{
        "url" : "soaPlannedTimePoint",
        "valueQuantity" : {
          "value" : 10,
          "system" : "http://unitsofmeasure.org",
          "code" : "min"
        }
      },
      {
        "url" : "soaReferenceTimePoint",
        "valueString" : "Randomisation"
      },
      {
        "url" : "soaPlannedDuration",
        "valueDuration" : {
          "value" : 10,
          "system" : "http://unitsofmeasure.org",
          "code" : "min"
        }
      },
      {
        "url" : "soaTimePointType",
        "valueString" : "Activity"
      },
      {
        "url" : "soaPlannedRange",
        "valueRange" : {
          "low" : {
            "value" : 0,
            "system" : "http://unitsofmeasure.org",
            "code" : "s"
          },
          "high" : {
            "value" : 0,
            "system" : "http://unitsofmeasure.org",
            "code" : "s"
          }
        }
      },
      {
        "url" : "soaRangeFromTimePoint",
        "valueString" : "*"
      }],
      "url" : "http://fhir4pharma.com/StructureDefinition/soaPlannedTimepoint"
    }],
    "title" : "Weight",
    "description" : "Weight",
    "groupingBehavior" : "visual-group",
    "selectionBehavior" : "exactly-one",
    "definitionCanonical" : "http://fhir4pharma.com/ActivityDefinition/a476b027-2a20-4e80-9607-1d1a54ee55e9|4.5.0",
    "action" : [{
      "extension" : [{
        "extension" : [{
          "url" : "soaTargetId",
          "valueString" : "81c02c26-3b58-460e-8ae2-05af50354fe3"
        },
        {
          "url" : "soaTransitionType",
          "valueString" : "SS"
        },
        {
          "url" : "soaTransitionDelay",
          "valueDuration" : {
            "value" : 10,
            "system" : "http://unitsofmeasure.org",
            "code" : "min"
          }
        },
        {
          "url" : "soaTransitionRange",
          "valueRange" : {
            "low" : {
              "value" : 0,
              "system" : "http://unitsofmeasure.org",
              "code" : "s"
            },
            "high" : {
              "value" : 0,
              "system" : "http://unitsofmeasure.org",
              "code" : "s"
            }
          }
        }],
        "url" : "http://fhir4pharma.com/StructureDefinition/soaTransition"
      }],
      "condition" : [{
        "kind" : "start",
        "expression" : {
          "language" : "text/x-soa-expression",
          "expression" : "{'withdraw':False}"
        }
      }]
    }]
  },
  {
    "id" : "81c02c26-3b58-460e-8ae2-05af50354fe3",
    "extension" : [{
      "extension" : [{
        "url" : "soaPlannedTimePoint",
        "valueQuantity" : {
          "value" : 10,
          "system" : "http://unitsofmeasure.org",
          "code" : "min"
        }
      },
      {
        "url" : "soaReferenceTimePoint",
        "valueString" : "Weight"
      },
      {
        "url" : "soaPlannedDuration",
        "valueDuration" : {
          "value" : 10,
          "system" : "http://unitsofmeasure.org",
          "code" : "min"
        }
      },
      {
        "url" : "soaTimePointType",
        "valueString" : "Activity"
      },
      {
        "url" : "soaPlannedRange",
        "valueRange" : {
          "low" : {
            "value" : 0,
            "system" : "http://unitsofmeasure.org",
            "code" : "s"
          },
          "high" : {
            "value" : 0,
            "system" : "http://unitsofmeasure.org",
            "code" : "s"
          }
        }
      },
      {
        "url" : "soaRangeFromTimePoint",
        "valueString" : "*"
      }],
      "url" : "http://fhir4pharma.com/StructureDefinition/soaPlannedTimepoint"
    }],
    "title" : "Vital Signs",
    "description" : "Vital Signs",
    "groupingBehavior" : "visual-group",
    "selectionBehavior" : "exactly-one",
    "definitionCanonical" : "http://fhir4pharma.com/ActivityDefinition/7bd9bcfa-2aeb-484b-87a0-3645dbb95426|4.5.0",
    "action" : [{
      "extension" : [{
        "extension" : [{
          "url" : "soaTargetId",
          "valueString" : "84e19243-ed1f-4537-ae9c-ae512d5f06b4"
        },
        {
          "url" : "soaTransitionType",
          "valueString" : "SS"
        },
        {
          "url" : "soaTransitionDelay",
          "valueDuration" : {
            "value" : 10,
            "system" : "http://unitsofmeasure.org",
            "code" : "min"
          }
        },
        {
          "url" : "soaTransitionRange",
          "valueRange" : {
            "low" : {
              "value" : 0,
              "system" : "http://unitsofmeasure.org",
              "code" : "s"
            },
            "high" : {
              "value" : 0,
              "system" : "http://unitsofmeasure.org",
              "code" : "s"
            }
          }
        }],
        "url" : "http://fhir4pharma.com/StructureDefinition/soaTransition"
      }],
      "condition" : [{
        "kind" : "start",
        "expression" : {
          "language" : "text/x-soa-expression",
          "expression" : "{'withdraw':False}"
        }
      }]
    }]
  },
  {
    "id" : "84e19243-ed1f-4537-ae9c-ae512d5f06b4",
    "extension" : [{
      "extension" : [{
        "url" : "soaPlannedTimePoint",
        "valueQuantity" : {
          "value" : 10,
          "system" : "http://unitsofmeasure.org",
          "code" : "min"
        }
      },
      {
        "url" : "soaReferenceTimePoint",
        "valueString" : "Vital Signs"
      },
      {
        "url" : "soaPlannedDuration",
        "valueDuration" : {
          "value" : 10,
          "system" : "http://unitsofmeasure.org",
          "code" : "min"
        }
      },
      {
        "url" : "soaTimePointType",
        "valueString" : "Activity"
      },
      {
        "url" : "soaPlannedRange",
        "valueRange" : {
          "low" : {
            "value" : 0,
            "system" : "http://unitsofmeasure.org",
            "code" : "s"
          },
          "high" : {
            "value" : 0,
            "system" : "http://unitsofmeasure.org",
            "code" : "s"
          }
        }
      },
      {
        "url" : "soaRangeFromTimePoint",
        "valueString" : "*"
      }],
      "url" : "http://fhir4pharma.com/StructureDefinition/soaPlannedTimepoint"
    }],
    "title" : "Procedure",
    "description" : "Procedure",
    "groupingBehavior" : "visual-group",
    "selectionBehavior" : "exactly-one",
    "definitionCanonical" : "http://fhir4pharma.com/ActivityDefinition/*|*",
    "action" : [{
      "extension" : [{
        "extension" : [{
          "url" : "soaTargetId",
          "valueString" : "8e1c485f-ac4c-4fb4-a022-c8398f55bf44"
        },
        {
          "url" : "soaTransitionType",
          "valueString" : "SS"
        },
        {
          "url" : "soaTransitionDelay",
          "valueDuration" : {
            "value" : 10,
            "system" : "http://unitsofmeasure.org",
            "code" : "min"
          }
        },
        {
          "url" : "soaTransitionRange",
          "valueRange" : {
            "low" : {
              "value" : 0,
              "system" : "http://unitsofmeasure.org",
              "code" : "s"
            },
            "high" : {
              "value" : 0,
              "system" : "http://unitsofmeasure.org",
              "code" : "s"
            }
          }
        }],
        "url" : "http://fhir4pharma.com/StructureDefinition/soaTransition"
      }],
      "condition" : [{
        "kind" : "start",
        "expression" : {
          "language" : "text/x-soa-expression",
          "expression" : "{'withdraw':False}"
        }
      }]
    }]
  },
  {
    "id" : "8e1c485f-ac4c-4fb4-a022-c8398f55bf44",
    "extension" : [{
      "extension" : [{
        "url" : "soaPlannedTimePoint",
        "valueQuantity" : {
          "value" : 10,
          "system" : "http://unitsofmeasure.org",
          "code" : "min"
        }
      },
      {
        "url" : "soaReferenceTimePoint",
        "valueString" : "Procedure"
      },
      {
        "url" : "soaPlannedDuration",
        "valueDuration" : {
          "value" : 10,
          "system" : "http://unitsofmeasure.org",
          "code" : "min"
        }
      },
      {
        "url" : "soaTimePointType",
        "valueString" : "Activity"
      },
      {
        "url" : "soaPlannedRange",
        "valueRange" : {
          "low" : {
            "value" : 0,
            "system" : "http://unitsofmeasure.org",
            "code" : "s"
          },
          "high" : {
            "value" : 0,
            "system" : "http://unitsofmeasure.org",
            "code" : "s"
          }
        }
      },
      {
        "url" : "soaRangeFromTimePoint",
        "valueString" : "*"
      }],
      "url" : "http://fhir4pharma.com/StructureDefinition/soaPlannedTimepoint"
    }],
    "title" : "Concomitant Medication",
    "description" : "Concomitant Medication",
    "groupingBehavior" : "visual-group",
    "selectionBehavior" : "exactly-one",
    "definitionCanonical" : "http://fhir4pharma.com/ActivityDefinition/*|*",
    "action" : [{
      "extension" : [{
        "extension" : [{
          "url" : "soaTargetId",
          "valueString" : "bfbe2aae-e78c-4944-8bd2-e7774ab56d10"
        },
        {
          "url" : "soaTransitionType",
          "valueString" : "SS"
        },
        {
          "url" : "soaTransitionDelay",
          "valueDuration" : {
            "value" : 10,
            "system" : "http://unitsofmeasure.org",
            "code" : "min"
          }
        },
        {
          "url" : "soaTransitionRange",
          "valueRange" : {
            "low" : {
              "value" : 0,
              "system" : "http://unitsofmeasure.org",
              "code" : "s"
            },
            "high" : {
              "value" : 0,
              "system" : "http://unitsofmeasure.org",
              "code" : "s"
            }
          }
        }],
        "url" : "http://fhir4pharma.com/StructureDefinition/soaTransition"
      }],
      "condition" : [{
        "kind" : "start",
        "expression" : {
          "language" : "text/x-soa-expression",
          "expression" : "{'withdraw':False}"
        }
      }]
    }]
  },
  {
    "id" : "bfbe2aae-e78c-4944-8bd2-e7774ab56d10",
    "extension" : [{
      "extension" : [{
        "url" : "soaPlannedTimePoint",
        "valueQuantity" : {
          "value" : 10,
          "system" : "http://unitsofmeasure.org",
          "code" : "min"
        }
      },
      {
        "url" : "soaReferenceTimePoint",
        "valueString" : "Concomitant Medication"
      },
      {
        "url" : "soaPlannedDuration",
        "valueDuration" : {
          "value" : 10,
          "system" : "http://unitsofmeasure.org",
          "code" : "min"
        }
      },
      {
        "url" : "soaTimePointType",
        "valueString" : "Activity"
      },
      {
        "url" : "soaPlannedRange",
        "valueRange" : {
          "low" : {
            "value" : 0,
            "system" : "http://unitsofmeasure.org",
            "code" : "s"
          },
          "high" : {
            "value" : 0,
            "system" : "http://unitsofmeasure.org",
            "code" : "s"
          }
        }
      },
      {
        "url" : "soaRangeFromTimePoint",
        "valueString" : "*"
      }],
      "url" : "http://fhir4pharma.com/StructureDefinition/soaPlannedTimepoint"
    }],
    "title" : "AE/SAE",
    "description" : "AE/SAE",
    "groupingBehavior" : "visual-group",
    "selectionBehavior" : "exactly-one",
    "definitionCanonical" : "http://fhir4pharma.com/ActivityDefinition/*|*",
    "action" : [{
      "extension" : [{
        "extension" : [{
          "url" : "soaTargetId",
          "valueString" : "d55b4ea7-e41c-4830-aa39-29ab4a3673b3"
        },
        {
          "url" : "soaTransitionType",
          "valueString" : "SS"
        },
        {
          "url" : "soaTransitionDelay",
          "valueDuration" : {
            "value" : 10,
            "system" : "http://unitsofmeasure.org",
            "code" : "min"
          }
        },
        {
          "url" : "soaTransitionRange",
          "valueRange" : {
            "low" : {
              "value" : 0,
              "system" : "http://unitsofmeasure.org",
              "code" : "s"
            },
            "high" : {
              "value" : 0,
              "system" : "http://unitsofmeasure.org",
              "code" : "s"
            }
          }
        }],
        "url" : "http://fhir4pharma.com/StructureDefinition/soaTransition"
      }],
      "condition" : [{
        "kind" : "start",
        "expression" : {
          "language" : "text/x-soa-expression",
          "expression" : "{'withdraw':False}"
        }
      }]
    }]
  },
  {
    "id" : "d55b4ea7-e41c-4830-aa39-29ab4a3673b3",
    "extension" : [{
      "extension" : [{
        "url" : "soaPlannedTimePoint",
        "valueQuantity" : {
          "value" : 10,
          "system" : "http://unitsofmeasure.org",
          "code" : "min"
        }
      },
      {
        "url" : "soaReferenceTimePoint",
        "valueString" : "AE/SAE"
      },
      {
        "url" : "soaPlannedDuration",
        "valueDuration" : {
          "value" : 10,
          "system" : "http://unitsofmeasure.org",
          "code" : "min"
        }
      },
      {
        "url" : "soaTimePointType",
        "valueString" : "Activity"
      },
      {
        "url" : "soaPlannedRange",
        "valueRange" : {
          "low" : {
            "value" : 0,
            "system" : "http://unitsofmeasure.org",
            "code" : "s"
          },
          "high" : {
            "value" : 0,
            "system" : "http://unitsofmeasure.org",
            "code" : "s"
          }
        }
      },
      {
        "url" : "soaRangeFromTimePoint",
        "valueString" : "*"
      }],
      "url" : "http://fhir4pharma.com/StructureDefinition/soaPlannedTimepoint"
    }],
    "title" : "AF",
    "description" : "AF",
    "groupingBehavior" : "visual-group",
    "selectionBehavior" : "exactly-one",
    "definitionCanonical" : "http://fhir4pharma.com/ActivityDefinition/ef3ca7b4-a4e4-4aeb-980f-629f91c6b452|4.5.0",
    "action" : [{
      "extension" : [{
        "extension" : [{
          "url" : "soaTargetId",
          "valueString" : "271c1e28-aa68-4244-a1a9-70dd1b6c24f1"
        },
        {
          "url" : "soaTransitionType",
          "valueString" : "SS"
        },
        {
          "url" : "soaTransitionDelay",
          "valueDuration" : {
            "value" : 0,
            "system" : "http://unitsofmeasure.org",
            "code" : "s"
          }
        },
        {
          "url" : "soaTransitionRange",
          "valueRange" : {
            "low" : {
              "value" : 0,
              "system" : "http://unitsofmeasure.org",
              "code" : "s"
            },
            "high" : {
              "value" : 0,
              "system" : "http://unitsofmeasure.org",
              "code" : "s"
            }
          }
        }],
        "url" : "http://fhir4pharma.com/StructureDefinition/soaTransition"
      }],
      "condition" : [{
        "kind" : "start",
        "expression" : {
          "language" : "text/x-soa-expression",
          "expression" : "{'withdraw':False}"
        }
      }]
    }]
  },
  {
    "id" : "8c52653f-e785-4ec6-b48d-30bf37f78efc",
    "extension" : [{
      "extension" : [{
        "url" : "soaPlannedTimePoint",
        "valueQuantity" : {
          "value" : 10,
          "system" : "http://unitsofmeasure.org",
          "code" : "h"
        }
      },
      {
        "url" : "soaReferenceTimePoint",
        "valueString" : "V3"
      },
      {
        "url" : "soaPlannedDuration",
        "valueDuration" : {
          "value" : 10,
          "system" : "http://unitsofmeasure.org",
          "code" : "min"
        }
      },
      {
        "url" : "soaTimePointType",
        "valueString" : "Activity"
      },
      {
        "url" : "soaPlannedRange",
        "valueRange" : {
          "low" : {
            "value" : 0,
            "system" : "http://unitsofmeasure.org",
            "code" : "s"
          },
          "high" : {
            "value" : 0,
            "system" : "http://unitsofmeasure.org",
            "code" : "s"
          }
        }
      },
      {
        "url" : "soaRangeFromTimePoint",
        "valueString" : "*"
      }],
      "url" : "http://fhir4pharma.com/StructureDefinition/soaPlannedTimepoint"
    }],
    "title" : "AS",
    "description" : "AS",
    "groupingBehavior" : "visual-group",
    "selectionBehavior" : "exactly-one",
    "definitionCanonical" : "http://fhir4pharma.com/ActivityDefinition/23deab1d-f5a3-4a98-9749-64d06fa6ee30|4.5.0",
    "action" : [{
      "extension" : [{
        "extension" : [{
          "url" : "soaTargetId",
          "valueString" : "eb32fac9-e41e-4750-9f1e-5b0432b6266c"
        },
        {
          "url" : "soaTransitionType",
          "valueString" : "SS"
        },
        {
          "url" : "soaTransitionDelay",
          "valueDuration" : {
            "value" : 10,
            "system" : "http://unitsofmeasure.org",
            "code" : "min"
          }
        },
        {
          "url" : "soaTransitionRange",
          "valueRange" : {
            "low" : {
              "value" : 0,
              "system" : "http://unitsofmeasure.org",
              "code" : "s"
            },
            "high" : {
              "value" : 0,
              "system" : "http://unitsofmeasure.org",
              "code" : "s"
            }
          }
        }],
        "url" : "http://fhir4pharma.com/StructureDefinition/soaTransition"
      }],
      "condition" : [{
        "kind" : "start",
        "expression" : {
          "language" : "text/x-soa-expression",
          "expression" : "{'withdraw':False}"
        }
      }]
    }]
  },
  {
    "id" : "eb32fac9-e41e-4750-9f1e-5b0432b6266c",
    "extension" : [{
      "extension" : [{
        "url" : "soaPlannedTimePoint",
        "valueQuantity" : {
          "value" : 10,
          "system" : "http://unitsofmeasure.org",
          "code" : "min"
        }
      },
      {
        "url" : "soaReferenceTimePoint",
        "valueString" : "AS"
      },
      {
        "url" : "soaPlannedDuration",
        "valueDuration" : {
          "value" : 10,
          "system" : "http://unitsofmeasure.org",
          "code" : "min"
        }
      },
      {
        "url" : "soaTimePointType",
        "valueString" : "Activity"
      },
      {
        "url" : "soaPlannedRange",
        "valueRange" : {
          "low" : {
            "value" : 0,
            "system" : "http://unitsofmeasure.org",
            "code" : "s"
          },
          "high" : {
            "value" : 0,
            "system" : "http://unitsofmeasure.org",
            "code" : "s"
          }
        }
      },
      {
        "url" : "soaRangeFromTimePoint",
        "valueString" : "*"
      }],
      "url" : "http://fhir4pharma.com/StructureDefinition/soaPlannedTimepoint"
    }],
    "title" : "Weight",
    "description" : "Weight",
    "groupingBehavior" : "visual-group",
    "selectionBehavior" : "exactly-one",
    "definitionCanonical" : "http://fhir4pharma.com/ActivityDefinition/a476b027-2a20-4e80-9607-1d1a54ee55e9|4.5.0",
    "action" : [{
      "extension" : [{
        "extension" : [{
          "url" : "soaTargetId",
          "valueString" : "650796ed-e4d4-42ff-8759-de716125fa3c"
        },
        {
          "url" : "soaTransitionType",
          "valueString" : "SS"
        },
        {
          "url" : "soaTransitionDelay",
          "valueDuration" : {
            "value" : 10,
            "system" : "http://unitsofmeasure.org",
            "code" : "min"
          }
        },
        {
          "url" : "soaTransitionRange",
          "valueRange" : {
            "low" : {
              "value" : 0,
              "system" : "http://unitsofmeasure.org",
              "code" : "s"
            },
            "high" : {
              "value" : 0,
              "system" : "http://unitsofmeasure.org",
              "code" : "s"
            }
          }
        }],
        "url" : "http://fhir4pharma.com/StructureDefinition/soaTransition"
      }],
      "condition" : [{
        "kind" : "start",
        "expression" : {
          "language" : "text/x-soa-expression",
          "expression" : "{'withdraw':False}"
        }
      }]
    }]
  },
  {
    "id" : "650796ed-e4d4-42ff-8759-de716125fa3c",
    "extension" : [{
      "extension" : [{
        "url" : "soaPlannedTimePoint",
        "valueQuantity" : {
          "value" : 10,
          "system" : "http://unitsofmeasure.org",
          "code" : "min"
        }
      },
      {
        "url" : "soaReferenceTimePoint",
        "valueString" : "Weight"
      },
      {
        "url" : "soaPlannedDuration",
        "valueDuration" : {
          "value" : 10,
          "system" : "http://unitsofmeasure.org",
          "code" : "min"
        }
      },
      {
        "url" : "soaTimePointType",
        "valueString" : "Activity"
      },
      {
        "url" : "soaPlannedRange",
        "valueRange" : {
          "low" : {
            "value" : 0,
            "system" : "http://unitsofmeasure.org",
            "code" : "s"
          },
          "high" : {
            "value" : 0,
            "system" : "http://unitsofmeasure.org",
            "code" : "s"
          }
        }
      },
      {
        "url" : "soaRangeFromTimePoint",
        "valueString" : "*"
      }],
      "url" : "http://fhir4pharma.com/StructureDefinition/soaPlannedTimepoint"
    }],
    "title" : "Vital Signs",
    "description" : "Vital Signs",
    "groupingBehavior" : "visual-group",
    "selectionBehavior" : "exactly-one",
    "definitionCanonical" : "http://fhir4pharma.com/ActivityDefinition/7bd9bcfa-2aeb-484b-87a0-3645dbb95426|4.5.0",
    "action" : [{
      "extension" : [{
        "extension" : [{
          "url" : "soaTargetId",
          "valueString" : "3036ea23-1ead-4fd3-b199-f14b4ce0cafd"
        },
        {
          "url" : "soaTransitionType",
          "valueString" : "SS"
        },
        {
          "url" : "soaTransitionDelay",
          "valueDuration" : {
            "value" : 10,
            "system" : "http://unitsofmeasure.org",
            "code" : "min"
          }
        },
        {
          "url" : "soaTransitionRange",
          "valueRange" : {
            "low" : {
              "value" : 0,
              "system" : "http://unitsofmeasure.org",
              "code" : "s"
            },
            "high" : {
              "value" : 0,
              "system" : "http://unitsofmeasure.org",
              "code" : "s"
            }
          }
        }],
        "url" : "http://fhir4pharma.com/StructureDefinition/soaTransition"
      }],
      "condition" : [{
        "kind" : "start",
        "expression" : {
          "language" : "text/x-soa-expression",
          "expression" : "{'withdraw':False}"
        }
      }]
    }]
  },
  {
    "id" : "3036ea23-1ead-4fd3-b199-f14b4ce0cafd",
    "extension" : [{
      "extension" : [{
        "url" : "soaPlannedTimePoint",
        "valueQuantity" : {
          "value" : 10,
          "system" : "http://unitsofmeasure.org",
          "code" : "min"
        }
      },
      {
        "url" : "soaReferenceTimePoint",
        "valueString" : "Vital Signs"
      },
      {
        "url" : "soaPlannedDuration",
        "valueDuration" : {
          "value" : 10,
          "system" : "http://unitsofmeasure.org",
          "code" : "min"
        }
      },
      {
        "url" : "soaTimePointType",
        "valueString" : "Activity"
      },
      {
        "url" : "soaPlannedRange",
        "valueRange" : {
          "low" : {
            "value" : 0,
            "system" : "http://unitsofmeasure.org",
            "code" : "s"
          },
          "high" : {
            "value" : 0,
            "system" : "http://unitsofmeasure.org",
            "code" : "s"
          }
        }
      },
      {
        "url" : "soaRangeFromTimePoint",
        "valueString" : "*"
      }],
      "url" : "http://fhir4pharma.com/StructureDefinition/soaPlannedTimepoint"
    }],
    "title" : "Procedure",
    "description" : "Procedure",
    "groupingBehavior" : "visual-group",
    "selectionBehavior" : "exactly-one",
    "definitionCanonical" : "http://fhir4pharma.com/ActivityDefinition/*|*",
    "action" : [{
      "extension" : [{
        "extension" : [{
          "url" : "soaTargetId",
          "valueString" : "7b648cc3-c6f9-4537-af3a-8b89fc3a8be7"
        },
        {
          "url" : "soaTransitionType",
          "valueString" : "SS"
        },
        {
          "url" : "soaTransitionDelay",
          "valueDuration" : {
            "value" : 10,
            "system" : "http://unitsofmeasure.org",
            "code" : "min"
          }
        },
        {
          "url" : "soaTransitionRange",
          "valueRange" : {
            "low" : {
              "value" : 0,
              "system" : "http://unitsofmeasure.org",
              "code" : "s"
            },
            "high" : {
              "value" : 0,
              "system" : "http://unitsofmeasure.org",
              "code" : "s"
            }
          }
        }],
        "url" : "http://fhir4pharma.com/StructureDefinition/soaTransition"
      }],
      "condition" : [{
        "kind" : "start",
        "expression" : {
          "language" : "text/x-soa-expression",
          "expression" : "{'withdraw':False}"
        }
      }]
    }]
  },
  {
    "id" : "7b648cc3-c6f9-4537-af3a-8b89fc3a8be7",
    "extension" : [{
      "extension" : [{
        "url" : "soaPlannedTimePoint",
        "valueQuantity" : {
          "value" : 10,
          "system" : "http://unitsofmeasure.org",
          "code" : "min"
        }
      },
      {
        "url" : "soaReferenceTimePoint",
        "valueString" : "Procedure"
      },
      {
        "url" : "soaPlannedDuration",
        "valueDuration" : {
          "value" : 10,
          "system" : "http://unitsofmeasure.org",
          "code" : "min"
        }
      },
      {
        "url" : "soaTimePointType",
        "valueString" : "Activity"
      },
      {
        "url" : "soaPlannedRange",
        "valueRange" : {
          "low" : {
            "value" : 0,
            "system" : "http://unitsofmeasure.org",
            "code" : "s"
          },
          "high" : {
            "value" : 0,
            "system" : "http://unitsofmeasure.org",
            "code" : "s"
          }
        }
      },
      {
        "url" : "soaRangeFromTimePoint",
        "valueString" : "*"
      }],
      "url" : "http://fhir4pharma.com/StructureDefinition/soaPlannedTimepoint"
    }],
    "title" : "Haematology",
    "description" : "Haematology",
    "groupingBehavior" : "visual-group",
    "selectionBehavior" : "exactly-one",
    "definitionCanonical" : "http://fhir4pharma.com/ActivityDefinition/39e60512-861e-41fc-8197-5d907e23dee4|4.5.0",
    "action" : [{
      "extension" : [{
        "extension" : [{
          "url" : "soaTargetId",
          "valueString" : "cc0d271b-c25e-45af-9099-b43fe9c67995"
        },
        {
          "url" : "soaTransitionType",
          "valueString" : "SS"
        },
        {
          "url" : "soaTransitionDelay",
          "valueDuration" : {
            "value" : 10,
            "system" : "http://unitsofmeasure.org",
            "code" : "min"
          }
        },
        {
          "url" : "soaTransitionRange",
          "valueRange" : {
            "low" : {
              "value" : 0,
              "system" : "http://unitsofmeasure.org",
              "code" : "s"
            },
            "high" : {
              "value" : 0,
              "system" : "http://unitsofmeasure.org",
              "code" : "s"
            }
          }
        }],
        "url" : "http://fhir4pharma.com/StructureDefinition/soaTransition"
      }],
      "condition" : [{
        "kind" : "start",
        "expression" : {
          "language" : "text/x-soa-expression",
          "expression" : "{'withdraw':False}"
        }
      }]
    }]
  },
  {
    "id" : "cc0d271b-c25e-45af-9099-b43fe9c67995",
    "extension" : [{
      "extension" : [{
        "url" : "soaPlannedTimePoint",
        "valueQuantity" : {
          "value" : 10,
          "system" : "http://unitsofmeasure.org",
          "code" : "min"
        }
      },
      {
        "url" : "soaReferenceTimePoint",
        "valueString" : "Haematology"
      },
      {
        "url" : "soaPlannedDuration",
        "valueDuration" : {
          "value" : 10,
          "system" : "http://unitsofmeasure.org",
          "code" : "min"
        }
      },
      {
        "url" : "soaTimePointType",
        "valueString" : "Activity"
      },
      {
        "url" : "soaPlannedRange",
        "valueRange" : {
          "low" : {
            "value" : 0,
            "system" : "http://unitsofmeasure.org",
            "code" : "s"
          },
          "high" : {
            "value" : 0,
            "system" : "http://unitsofmeasure.org",
            "code" : "s"
          }
        }
      },
      {
        "url" : "soaRangeFromTimePoint",
        "valueString" : "*"
      }],
      "url" : "http://fhir4pharma.com/StructureDefinition/soaPlannedTimepoint"
    }],
    "title" : "Biochemistry",
    "description" : "Biochemistry",
    "groupingBehavior" : "visual-group",
    "selectionBehavior" : "exactly-one",
    "definitionCanonical" : "http://fhir4pharma.com/ActivityDefinition/2b965eb6-afa6-4bdd-8595-e2bb9cc11de3|4.5.0",
    "action" : [{
      "extension" : [{
        "extension" : [{
          "url" : "soaTargetId",
          "valueString" : "410c4b13-e699-42e1-8271-bf4599aeea3f"
        },
        {
          "url" : "soaTransitionType",
          "valueString" : "SS"
        },
        {
          "url" : "soaTransitionDelay",
          "valueDuration" : {
            "value" : 10,
            "system" : "http://unitsofmeasure.org",
            "code" : "min"
          }
        },
        {
          "url" : "soaTransitionRange",
          "valueRange" : {
            "low" : {
              "value" : 0,
              "system" : "http://unitsofmeasure.org",
              "code" : "s"
            },
            "high" : {
              "value" : 0,
              "system" : "http://unitsofmeasure.org",
              "code" : "s"
            }
          }
        }],
        "url" : "http://fhir4pharma.com/StructureDefinition/soaTransition"
      }],
      "condition" : [{
        "kind" : "start",
        "expression" : {
          "language" : "text/x-soa-expression",
          "expression" : "{'withdraw':False}"
        }
      }]
    }]
  },
  {
    "id" : "410c4b13-e699-42e1-8271-bf4599aeea3f",
    "extension" : [{
      "extension" : [{
        "url" : "soaPlannedTimePoint",
        "valueQuantity" : {
          "value" : 10,
          "system" : "http://unitsofmeasure.org",
          "code" : "min"
        }
      },
      {
        "url" : "soaReferenceTimePoint",
        "valueString" : "Biochemistry"
      },
      {
        "url" : "soaPlannedDuration",
        "valueDuration" : {
          "value" : 10,
          "system" : "http://unitsofmeasure.org",
          "code" : "min"
        }
      },
      {
        "url" : "soaTimePointType",
        "valueString" : "Activity"
      },
      {
        "url" : "soaPlannedRange",
        "valueRange" : {
          "low" : {
            "value" : 0,
            "system" : "http://unitsofmeasure.org",
            "code" : "s"
          },
          "high" : {
            "value" : 0,
            "system" : "http://unitsofmeasure.org",
            "code" : "s"
          }
        }
      },
      {
        "url" : "soaRangeFromTimePoint",
        "valueString" : "*"
      }],
      "url" : "http://fhir4pharma.com/StructureDefinition/soaPlannedTimepoint"
    }],
    "title" : "Urinalysis",
    "description" : "Urinalysis",
    "groupingBehavior" : "visual-group",
    "selectionBehavior" : "exactly-one",
    "definitionCanonical" : "http://fhir4pharma.com/ActivityDefinition/88cd8e4f-865d-426e-8863-d68adf63af9b|4.5.0",
    "action" : [{
      "extension" : [{
        "extension" : [{
          "url" : "soaTargetId",
          "valueString" : "c603284e-ded4-4b95-b5bd-71722d55c988"
        },
        {
          "url" : "soaTransitionType",
          "valueString" : "SS"
        },
        {
          "url" : "soaTransitionDelay",
          "valueDuration" : {
            "value" : 10,
            "system" : "http://unitsofmeasure.org",
            "code" : "min"
          }
        },
        {
          "url" : "soaTransitionRange",
          "valueRange" : {
            "low" : {
              "value" : 0,
              "system" : "http://unitsofmeasure.org",
              "code" : "s"
            },
            "high" : {
              "value" : 0,
              "system" : "http://unitsofmeasure.org",
              "code" : "s"
            }
          }
        }],
        "url" : "http://fhir4pharma.com/StructureDefinition/soaTransition"
      }],
      "condition" : [{
        "kind" : "start",
        "expression" : {
          "language" : "text/x-soa-expression",
          "expression" : "{'withdraw':False}"
        }
      }]
    }]
  },
  {
    "id" : "c603284e-ded4-4b95-b5bd-71722d55c988",
    "extension" : [{
      "extension" : [{
        "url" : "soaPlannedTimePoint",
        "valueQuantity" : {
          "value" : 10,
          "system" : "http://unitsofmeasure.org",
          "code" : "min"
        }
      },
      {
        "url" : "soaReferenceTimePoint",
        "valueString" : "Urinalysis"
      },
      {
        "url" : "soaPlannedDuration",
        "valueDuration" : {
          "value" : 10,
          "system" : "http://unitsofmeasure.org",
          "code" : "min"
        }
      },
      {
        "url" : "soaTimePointType",
        "valueString" : "Activity"
      },
      {
        "url" : "soaPlannedRange",
        "valueRange" : {
          "low" : {
            "value" : 0,
            "system" : "http://unitsofmeasure.org",
            "code" : "s"
          },
          "high" : {
            "value" : 0,
            "system" : "http://unitsofmeasure.org",
            "code" : "s"
          }
        }
      },
      {
        "url" : "soaRangeFromTimePoint",
        "valueString" : "*"
      }],
      "url" : "http://fhir4pharma.com/StructureDefinition/soaPlannedTimepoint"
    }],
    "title" : "Concomitant Medication",
    "description" : "Concomitant Medication",
    "groupingBehavior" : "visual-group",
    "selectionBehavior" : "exactly-one",
    "definitionCanonical" : "http://fhir4pharma.com/ActivityDefinition/*|*",
    "action" : [{
      "extension" : [{
        "extension" : [{
          "url" : "soaTargetId",
          "valueString" : "04229c7c-c7c9-46b1-b880-da7ba3548f00"
        },
        {
          "url" : "soaTransitionType",
          "valueString" : "SS"
        },
        {
          "url" : "soaTransitionDelay",
          "valueDuration" : {
            "value" : 10,
            "system" : "http://unitsofmeasure.org",
            "code" : "min"
          }
        },
        {
          "url" : "soaTransitionRange",
          "valueRange" : {
            "low" : {
              "value" : 0,
              "system" : "http://unitsofmeasure.org",
              "code" : "s"
            },
            "high" : {
              "value" : 0,
              "system" : "http://unitsofmeasure.org",
              "code" : "s"
            }
          }
        }],
        "url" : "http://fhir4pharma.com/StructureDefinition/soaTransition"
      }],
      "condition" : [{
        "kind" : "start",
        "expression" : {
          "language" : "text/x-soa-expression",
          "expression" : "{'withdraw':False}"
        }
      }]
    }]
  },
  {
    "id" : "04229c7c-c7c9-46b1-b880-da7ba3548f00",
    "extension" : [{
      "extension" : [{
        "url" : "soaPlannedTimePoint",
        "valueQuantity" : {
          "value" : 10,
          "system" : "http://unitsofmeasure.org",
          "code" : "min"
        }
      },
      {
        "url" : "soaReferenceTimePoint",
        "valueString" : "Concomitant Medication"
      },
      {
        "url" : "soaPlannedDuration",
        "valueDuration" : {
          "value" : 10,
          "system" : "http://unitsofmeasure.org",
          "code" : "min"
        }
      },
      {
        "url" : "soaTimePointType",
        "valueString" : "Activity"
      },
      {
        "url" : "soaPlannedRange",
        "valueRange" : {
          "low" : {
            "value" : 0,
            "system" : "http://unitsofmeasure.org",
            "code" : "s"
          },
          "high" : {
            "value" : 0,
            "system" : "http://unitsofmeasure.org",
            "code" : "s"
          }
        }
      },
      {
        "url" : "soaRangeFromTimePoint",
        "valueString" : "*"
      }],
      "url" : "http://fhir4pharma.com/StructureDefinition/soaPlannedTimepoint"
    }],
    "title" : "AE/SAE",
    "description" : "AE/SAE",
    "groupingBehavior" : "visual-group",
    "selectionBehavior" : "exactly-one",
    "definitionCanonical" : "http://fhir4pharma.com/ActivityDefinition/*|*",
    "action" : [{
      "extension" : [{
        "extension" : [{
          "url" : "soaTargetId",
          "valueString" : "e59ed23b-822b-49cd-bd33-257e082bc177"
        },
        {
          "url" : "soaTransitionType",
          "valueString" : "SS"
        },
        {
          "url" : "soaTransitionDelay",
          "valueDuration" : {
            "value" : 10,
            "system" : "http://unitsofmeasure.org",
            "code" : "min"
          }
        },
        {
          "url" : "soaTransitionRange",
          "valueRange" : {
            "low" : {
              "value" : 0,
              "system" : "http://unitsofmeasure.org",
              "code" : "s"
            },
            "high" : {
              "value" : 0,
              "system" : "http://unitsofmeasure.org",
              "code" : "s"
            }
          }
        }],
        "url" : "http://fhir4pharma.com/StructureDefinition/soaTransition"
      }],
      "condition" : [{
        "kind" : "start",
        "expression" : {
          "language" : "text/x-soa-expression",
          "expression" : "{'withdraw':False}"
        }
      }]
    }]
  },
  {
    "id" : "e59ed23b-822b-49cd-bd33-257e082bc177",
    "extension" : [{
      "extension" : [{
        "url" : "soaPlannedTimePoint",
        "valueQuantity" : {
          "value" : 10,
          "system" : "http://unitsofmeasure.org",
          "code" : "min"
        }
      },
      {
        "url" : "soaReferenceTimePoint",
        "valueString" : "AE/SAE"
      },
      {
        "url" : "soaPlannedDuration",
        "valueDuration" : {
          "value" : 10,
          "system" : "http://unitsofmeasure.org",
          "code" : "min"
        }
      },
      {
        "url" : "soaTimePointType",
        "valueString" : "Activity"
      },
      {
        "url" : "soaPlannedRange",
        "valueRange" : {
          "low" : {
            "value" : 0,
            "system" : "http://unitsofmeasure.org",
            "code" : "s"
          },
          "high" : {
            "value" : 0,
            "system" : "http://unitsofmeasure.org",
            "code" : "s"
          }
        }
      },
      {
        "url" : "soaRangeFromTimePoint",
        "valueString" : "*"
      }],
      "url" : "http://fhir4pharma.com/StructureDefinition/soaPlannedTimepoint"
    }],
    "title" : "AF",
    "description" : "AF",
    "groupingBehavior" : "visual-group",
    "selectionBehavior" : "exactly-one",
    "definitionCanonical" : "http://fhir4pharma.com/ActivityDefinition/ef3ca7b4-a4e4-4aeb-980f-629f91c6b452|4.5.0",
    "action" : [{
      "extension" : [{
        "extension" : [{
          "url" : "soaTargetId",
          "valueString" : "4f951832-cfc5-448f-a7dd-b96113e45617"
        },
        {
          "url" : "soaTransitionType",
          "valueString" : "SS"
        },
        {
          "url" : "soaTransitionDelay",
          "valueDuration" : {
            "value" : 0,
            "system" : "http://unitsofmeasure.org",
            "code" : "s"
          }
        },
        {
          "url" : "soaTransitionRange",
          "valueRange" : {
            "low" : {
              "value" : 0,
              "system" : "http://unitsofmeasure.org",
              "code" : "s"
            },
            "high" : {
              "value" : 0,
              "system" : "http://unitsofmeasure.org",
              "code" : "s"
            }
          }
        }],
        "url" : "http://fhir4pharma.com/StructureDefinition/soaTransition"
      }],
      "condition" : [{
        "kind" : "start",
        "expression" : {
          "language" : "text/x-soa-expression",
          "expression" : "{'withdraw':False}"
        }
      }]
    }]
  },
  {
    "id" : "6cc15719-07b5-4cc0-8744-c964161b4652",
    "extension" : [{
      "extension" : [{
        "url" : "soaPlannedTimePoint",
        "valueQuantity" : {
          "value" : 10,
          "system" : "http://unitsofmeasure.org",
          "code" : "h"
        }
      },
      {
        "url" : "soaReferenceTimePoint",
        "valueString" : "V4"
      },
      {
        "url" : "soaPlannedDuration",
        "valueDuration" : {
          "value" : 10,
          "system" : "http://unitsofmeasure.org",
          "code" : "min"
        }
      },
      {
        "url" : "soaTimePointType",
        "valueString" : "Activity"
      },
      {
        "url" : "soaPlannedRange",
        "valueRange" : {
          "low" : {
            "value" : 0,
            "system" : "http://unitsofmeasure.org",
            "code" : "s"
          },
          "high" : {
            "value" : 0,
            "system" : "http://unitsofmeasure.org",
            "code" : "s"
          }
        }
      },
      {
        "url" : "soaRangeFromTimePoint",
        "valueString" : "*"
      }],
      "url" : "http://fhir4pharma.com/StructureDefinition/soaPlannedTimepoint"
    }],
    "title" : "AS",
    "description" : "AS",
    "groupingBehavior" : "visual-group",
    "selectionBehavior" : "exactly-one",
    "definitionCanonical" : "http://fhir4pharma.com/ActivityDefinition/23deab1d-f5a3-4a98-9749-64d06fa6ee30|4.5.0",
    "action" : [{
      "extension" : [{
        "extension" : [{
          "url" : "soaTargetId",
          "valueString" : "3c5565a5-2989-4c2a-a9c4-2b59f6f927bc"
        },
        {
          "url" : "soaTransitionType",
          "valueString" : "SS"
        },
        {
          "url" : "soaTransitionDelay",
          "valueDuration" : {
            "value" : 10,
            "system" : "http://unitsofmeasure.org",
            "code" : "min"
          }
        },
        {
          "url" : "soaTransitionRange",
          "valueRange" : {
            "low" : {
              "value" : 0,
              "system" : "http://unitsofmeasure.org",
              "code" : "s"
            },
            "high" : {
              "value" : 0,
              "system" : "http://unitsofmeasure.org",
              "code" : "s"
            }
          }
        }],
        "url" : "http://fhir4pharma.com/StructureDefinition/soaTransition"
      }],
      "condition" : [{
        "kind" : "start",
        "expression" : {
          "language" : "text/x-soa-expression",
          "expression" : "{'withdraw':False}"
        }
      }]
    }]
  },
  {
    "id" : "3c5565a5-2989-4c2a-a9c4-2b59f6f927bc",
    "extension" : [{
      "extension" : [{
        "url" : "soaPlannedTimePoint",
        "valueQuantity" : {
          "value" : 10,
          "system" : "http://unitsofmeasure.org",
          "code" : "min"
        }
      },
      {
        "url" : "soaReferenceTimePoint",
        "valueString" : "AS"
      },
      {
        "url" : "soaPlannedDuration",
        "valueDuration" : {
          "value" : 10,
          "system" : "http://unitsofmeasure.org",
          "code" : "min"
        }
      },
      {
        "url" : "soaTimePointType",
        "valueString" : "Activity"
      },
      {
        "url" : "soaPlannedRange",
        "valueRange" : {
          "low" : {
            "value" : 0,
            "system" : "http://unitsofmeasure.org",
            "code" : "s"
          },
          "high" : {
            "value" : 0,
            "system" : "http://unitsofmeasure.org",
            "code" : "s"
          }
        }
      },
      {
        "url" : "soaRangeFromTimePoint",
        "valueString" : "*"
      }],
      "url" : "http://fhir4pharma.com/StructureDefinition/soaPlannedTimepoint"
    }],
    "title" : "Weight",
    "description" : "Weight",
    "groupingBehavior" : "visual-group",
    "selectionBehavior" : "exactly-one",
    "definitionCanonical" : "http://fhir4pharma.com/ActivityDefinition/a476b027-2a20-4e80-9607-1d1a54ee55e9|4.5.0",
    "action" : [{
      "extension" : [{
        "extension" : [{
          "url" : "soaTargetId",
          "valueString" : "f9c0a9e8-904d-499d-9541-7d79222739ec"
        },
        {
          "url" : "soaTransitionType",
          "valueString" : "SS"
        },
        {
          "url" : "soaTransitionDelay",
          "valueDuration" : {
            "value" : 10,
            "system" : "http://unitsofmeasure.org",
            "code" : "min"
          }
        },
        {
          "url" : "soaTransitionRange",
          "valueRange" : {
            "low" : {
              "value" : 0,
              "system" : "http://unitsofmeasure.org",
              "code" : "s"
            },
            "high" : {
              "value" : 0,
              "system" : "http://unitsofmeasure.org",
              "code" : "s"
            }
          }
        }],
        "url" : "http://fhir4pharma.com/StructureDefinition/soaTransition"
      }],
      "condition" : [{
        "kind" : "start",
        "expression" : {
          "language" : "text/x-soa-expression",
          "expression" : "{'withdraw':False}"
        }
      }]
    }]
  },
  {
    "id" : "f9c0a9e8-904d-499d-9541-7d79222739ec",
    "extension" : [{
      "extension" : [{
        "url" : "soaPlannedTimePoint",
        "valueQuantity" : {
          "value" : 10,
          "system" : "http://unitsofmeasure.org",
          "code" : "min"
        }
      },
      {
        "url" : "soaReferenceTimePoint",
        "valueString" : "Weight"
      },
      {
        "url" : "soaPlannedDuration",
        "valueDuration" : {
          "value" : 10,
          "system" : "http://unitsofmeasure.org",
          "code" : "min"
        }
      },
      {
        "url" : "soaTimePointType",
        "valueString" : "Activity"
      },
      {
        "url" : "soaPlannedRange",
        "valueRange" : {
          "low" : {
            "value" : 0,
            "system" : "http://unitsofmeasure.org",
            "code" : "s"
          },
          "high" : {
            "value" : 0,
            "system" : "http://unitsofmeasure.org",
            "code" : "s"
          }
        }
      },
      {
        "url" : "soaRangeFromTimePoint",
        "valueString" : "*"
      }],
      "url" : "http://fhir4pharma.com/StructureDefinition/soaPlannedTimepoint"
    }],
    "title" : "Vital Signs",
    "description" : "Vital Signs",
    "groupingBehavior" : "visual-group",
    "selectionBehavior" : "exactly-one",
    "definitionCanonical" : "http://fhir4pharma.com/ActivityDefinition/7bd9bcfa-2aeb-484b-87a0-3645dbb95426|4.5.0",
    "action" : [{
      "extension" : [{
        "extension" : [{
          "url" : "soaTargetId",
          "valueString" : "40703761-127f-496e-886f-ffe3c9f2d904"
        },
        {
          "url" : "soaTransitionType",
          "valueString" : "SS"
        },
        {
          "url" : "soaTransitionDelay",
          "valueDuration" : {
            "value" : 10,
            "system" : "http://unitsofmeasure.org",
            "code" : "min"
          }
        },
        {
          "url" : "soaTransitionRange",
          "valueRange" : {
            "low" : {
              "value" : 0,
              "system" : "http://unitsofmeasure.org",
              "code" : "s"
            },
            "high" : {
              "value" : 0,
              "system" : "http://unitsofmeasure.org",
              "code" : "s"
            }
          }
        }],
        "url" : "http://fhir4pharma.com/StructureDefinition/soaTransition"
      }],
      "condition" : [{
        "kind" : "start",
        "expression" : {
          "language" : "text/x-soa-expression",
          "expression" : "{'withdraw':False}"
        }
      }]
    }]
  },
  {
    "id" : "40703761-127f-496e-886f-ffe3c9f2d904",
    "extension" : [{
      "extension" : [{
        "url" : "soaPlannedTimePoint",
        "valueQuantity" : {
          "value" : 10,
          "system" : "http://unitsofmeasure.org",
          "code" : "min"
        }
      },
      {
        "url" : "soaReferenceTimePoint",
        "valueString" : "Vital Signs"
      },
      {
        "url" : "soaPlannedDuration",
        "valueDuration" : {
          "value" : 10,
          "system" : "http://unitsofmeasure.org",
          "code" : "min"
        }
      },
      {
        "url" : "soaTimePointType",
        "valueString" : "Activity"
      },
      {
        "url" : "soaPlannedRange",
        "valueRange" : {
          "low" : {
            "value" : 0,
            "system" : "http://unitsofmeasure.org",
            "code" : "s"
          },
          "high" : {
            "value" : 0,
            "system" : "http://unitsofmeasure.org",
            "code" : "s"
          }
        }
      },
      {
        "url" : "soaRangeFromTimePoint",
        "valueString" : "*"
      }],
      "url" : "http://fhir4pharma.com/StructureDefinition/soaPlannedTimepoint"
    }],
    "title" : "Procedure",
    "description" : "Procedure",
    "groupingBehavior" : "visual-group",
    "selectionBehavior" : "exactly-one",
    "definitionCanonical" : "http://fhir4pharma.com/ActivityDefinition/*|*",
    "action" : [{
      "extension" : [{
        "extension" : [{
          "url" : "soaTargetId",
          "valueString" : "60b875fe-ee52-4ab1-936b-f45b0538c41a"
        },
        {
          "url" : "soaTransitionType",
          "valueString" : "SS"
        },
        {
          "url" : "soaTransitionDelay",
          "valueDuration" : {
            "value" : 10,
            "system" : "http://unitsofmeasure.org",
            "code" : "min"
          }
        },
        {
          "url" : "soaTransitionRange",
          "valueRange" : {
            "low" : {
              "value" : 0,
              "system" : "http://unitsofmeasure.org",
              "code" : "s"
            },
            "high" : {
              "value" : 0,
              "system" : "http://unitsofmeasure.org",
              "code" : "s"
            }
          }
        }],
        "url" : "http://fhir4pharma.com/StructureDefinition/soaTransition"
      }],
      "condition" : [{
        "kind" : "start",
        "expression" : {
          "language" : "text/x-soa-expression",
          "expression" : "{'withdraw':False}"
        }
      }]
    }]
  },
  {
    "id" : "60b875fe-ee52-4ab1-936b-f45b0538c41a",
    "extension" : [{
      "extension" : [{
        "url" : "soaPlannedTimePoint",
        "valueQuantity" : {
          "value" : 10,
          "system" : "http://unitsofmeasure.org",
          "code" : "min"
        }
      },
      {
        "url" : "soaReferenceTimePoint",
        "valueString" : "Procedure"
      },
      {
        "url" : "soaPlannedDuration",
        "valueDuration" : {
          "value" : 10,
          "system" : "http://unitsofmeasure.org",
          "code" : "min"
        }
      },
      {
        "url" : "soaTimePointType",
        "valueString" : "Activity"
      },
      {
        "url" : "soaPlannedRange",
        "valueRange" : {
          "low" : {
            "value" : 0,
            "system" : "http://unitsofmeasure.org",
            "code" : "s"
          },
          "high" : {
            "value" : 0,
            "system" : "http://unitsofmeasure.org",
            "code" : "s"
          }
        }
      },
      {
        "url" : "soaRangeFromTimePoint",
        "valueString" : "*"
      }],
      "url" : "http://fhir4pharma.com/StructureDefinition/soaPlannedTimepoint"
    }],
    "title" : "Concomitant Medication",
    "description" : "Concomitant Medication",
    "groupingBehavior" : "visual-group",
    "selectionBehavior" : "exactly-one",
    "definitionCanonical" : "http://fhir4pharma.com/ActivityDefinition/*|*",
    "action" : [{
      "extension" : [{
        "extension" : [{
          "url" : "soaTargetId",
          "valueString" : "57dd573b-4628-4bf7-9a6b-1904a70c3d27"
        },
        {
          "url" : "soaTransitionType",
          "valueString" : "SS"
        },
        {
          "url" : "soaTransitionDelay",
          "valueDuration" : {
            "value" : 10,
            "system" : "http://unitsofmeasure.org",
            "code" : "min"
          }
        },
        {
          "url" : "soaTransitionRange",
          "valueRange" : {
            "low" : {
              "value" : 0,
              "system" : "http://unitsofmeasure.org",
              "code" : "s"
            },
            "high" : {
              "value" : 0,
              "system" : "http://unitsofmeasure.org",
              "code" : "s"
            }
          }
        }],
        "url" : "http://fhir4pharma.com/StructureDefinition/soaTransition"
      }],
      "condition" : [{
        "kind" : "start",
        "expression" : {
          "language" : "text/x-soa-expression",
          "expression" : "{'withdraw':False}"
        }
      }]
    }]
  },
  {
    "id" : "57dd573b-4628-4bf7-9a6b-1904a70c3d27",
    "extension" : [{
      "extension" : [{
        "url" : "soaPlannedTimePoint",
        "valueQuantity" : {
          "value" : 10,
          "system" : "http://unitsofmeasure.org",
          "code" : "min"
        }
      },
      {
        "url" : "soaReferenceTimePoint",
        "valueString" : "Concomitant Medication"
      },
      {
        "url" : "soaPlannedDuration",
        "valueDuration" : {
          "value" : 10,
          "system" : "http://unitsofmeasure.org",
          "code" : "min"
        }
      },
      {
        "url" : "soaTimePointType",
        "valueString" : "Activity"
      },
      {
        "url" : "soaPlannedRange",
        "valueRange" : {
          "low" : {
            "value" : 0,
            "system" : "http://unitsofmeasure.org",
            "code" : "s"
          },
          "high" : {
            "value" : 0,
            "system" : "http://unitsofmeasure.org",
            "code" : "s"
          }
        }
      },
      {
        "url" : "soaRangeFromTimePoint",
        "valueString" : "*"
      }],
      "url" : "http://fhir4pharma.com/StructureDefinition/soaPlannedTimepoint"
    }],
    "title" : "AE/SAE",
    "description" : "AE/SAE",
    "groupingBehavior" : "visual-group",
    "selectionBehavior" : "exactly-one",
    "definitionCanonical" : "http://fhir4pharma.com/ActivityDefinition/*|*",
    "action" : [{
      "extension" : [{
        "extension" : [{
          "url" : "soaTargetId",
          "valueString" : "73ad8fd1-bc7d-46f4-9b5c-a04a7c92338e"
        },
        {
          "url" : "soaTransitionType",
          "valueString" : "SS"
        },
        {
          "url" : "soaTransitionDelay",
          "valueDuration" : {
            "value" : 10,
            "system" : "http://unitsofmeasure.org",
            "code" : "min"
          }
        },
        {
          "url" : "soaTransitionRange",
          "valueRange" : {
            "low" : {
              "value" : 0,
              "system" : "http://unitsofmeasure.org",
              "code" : "s"
            },
            "high" : {
              "value" : 0,
              "system" : "http://unitsofmeasure.org",
              "code" : "s"
            }
          }
        }],
        "url" : "http://fhir4pharma.com/StructureDefinition/soaTransition"
      }],
      "condition" : [{
        "kind" : "start",
        "expression" : {
          "language" : "text/x-soa-expression",
          "expression" : "{'withdraw':False}"
        }
      }]
    }]
  },
  {
    "id" : "73ad8fd1-bc7d-46f4-9b5c-a04a7c92338e",
    "extension" : [{
      "extension" : [{
        "url" : "soaPlannedTimePoint",
        "valueQuantity" : {
          "value" : 10,
          "system" : "http://unitsofmeasure.org",
          "code" : "min"
        }
      },
      {
        "url" : "soaReferenceTimePoint",
        "valueString" : "AE/SAE"
      },
      {
        "url" : "soaPlannedDuration",
        "valueDuration" : {
          "value" : 10,
          "system" : "http://unitsofmeasure.org",
          "code" : "min"
        }
      },
      {
        "url" : "soaTimePointType",
        "valueString" : "Activity"
      },
      {
        "url" : "soaPlannedRange",
        "valueRange" : {
          "low" : {
            "value" : 0,
            "system" : "http://unitsofmeasure.org",
            "code" : "s"
          },
          "high" : {
            "value" : 0,
            "system" : "http://unitsofmeasure.org",
            "code" : "s"
          }
        }
      },
      {
        "url" : "soaRangeFromTimePoint",
        "valueString" : "*"
      }],
      "url" : "http://fhir4pharma.com/StructureDefinition/soaPlannedTimepoint"
    }],
    "title" : "AF",
    "description" : "AF",
    "groupingBehavior" : "visual-group",
    "selectionBehavior" : "exactly-one",
    "definitionCanonical" : "http://fhir4pharma.com/ActivityDefinition/ef3ca7b4-a4e4-4aeb-980f-629f91c6b452|4.5.0",
    "action" : [{
      "extension" : [{
        "extension" : [{
          "url" : "soaTargetId",
          "valueString" : "b42edf02-f930-4b70-8b84-de658f337e50"
        },
        {
          "url" : "soaTransitionType",
          "valueString" : "SS"
        },
        {
          "url" : "soaTransitionDelay",
          "valueDuration" : {
            "value" : 0,
            "system" : "http://unitsofmeasure.org",
            "code" : "s"
          }
        },
        {
          "url" : "soaTransitionRange",
          "valueRange" : {
            "low" : {
              "value" : 0,
              "system" : "http://unitsofmeasure.org",
              "code" : "s"
            },
            "high" : {
              "value" : 0,
              "system" : "http://unitsofmeasure.org",
              "code" : "s"
            }
          }
        }],
        "url" : "http://fhir4pharma.com/StructureDefinition/soaTransition"
      }],
      "condition" : [{
        "kind" : "start",
        "expression" : {
          "language" : "text/x-soa-expression",
          "expression" : "{'withdraw':False}"
        }
      }]
    }]
  },
  {
    "id" : "fe8b9c80-03a6-483a-85aa-9bd7f3fd182d",
    "extension" : [{
      "extension" : [{
        "url" : "soaPlannedTimePoint",
        "valueQuantity" : {
          "value" : 10,
          "system" : "http://unitsofmeasure.org",
          "code" : "h"
        }
      },
      {
        "url" : "soaReferenceTimePoint",
        "valueString" : "V5"
      },
      {
        "url" : "soaPlannedDuration",
        "valueDuration" : {
          "value" : 10,
          "system" : "http://unitsofmeasure.org",
          "code" : "min"
        }
      },
      {
        "url" : "soaTimePointType",
        "valueString" : "Activity"
      },
      {
        "url" : "soaPlannedRange",
        "valueRange" : {
          "low" : {
            "value" : 0,
            "system" : "http://unitsofmeasure.org",
            "code" : "s"
          },
          "high" : {
            "value" : 0,
            "system" : "http://unitsofmeasure.org",
            "code" : "s"
          }
        }
      },
      {
        "url" : "soaRangeFromTimePoint",
        "valueString" : "*"
      }],
      "url" : "http://fhir4pharma.com/StructureDefinition/soaPlannedTimepoint"
    }],
    "title" : "AS",
    "description" : "AS",
    "groupingBehavior" : "visual-group",
    "selectionBehavior" : "exactly-one",
    "definitionCanonical" : "http://fhir4pharma.com/ActivityDefinition/23deab1d-f5a3-4a98-9749-64d06fa6ee30|4.5.0",
    "action" : [{
      "extension" : [{
        "extension" : [{
          "url" : "soaTargetId",
          "valueString" : "276cfed3-6e9e-43f6-8dc9-f7e9deb9a163"
        },
        {
          "url" : "soaTransitionType",
          "valueString" : "SS"
        },
        {
          "url" : "soaTransitionDelay",
          "valueDuration" : {
            "value" : 10,
            "system" : "http://unitsofmeasure.org",
            "code" : "min"
          }
        },
        {
          "url" : "soaTransitionRange",
          "valueRange" : {
            "low" : {
              "value" : 0,
              "system" : "http://unitsofmeasure.org",
              "code" : "s"
            },
            "high" : {
              "value" : 0,
              "system" : "http://unitsofmeasure.org",
              "code" : "s"
            }
          }
        }],
        "url" : "http://fhir4pharma.com/StructureDefinition/soaTransition"
      }],
      "condition" : [{
        "kind" : "start",
        "expression" : {
          "language" : "text/x-soa-expression",
          "expression" : "{'withdraw':False}"
        }
      }]
    }]
  },
  {
    "id" : "276cfed3-6e9e-43f6-8dc9-f7e9deb9a163",
    "extension" : [{
      "extension" : [{
        "url" : "soaPlannedTimePoint",
        "valueQuantity" : {
          "value" : 10,
          "system" : "http://unitsofmeasure.org",
          "code" : "min"
        }
      },
      {
        "url" : "soaReferenceTimePoint",
        "valueString" : "AS"
      },
      {
        "url" : "soaPlannedDuration",
        "valueDuration" : {
          "value" : 10,
          "system" : "http://unitsofmeasure.org",
          "code" : "min"
        }
      },
      {
        "url" : "soaTimePointType",
        "valueString" : "Activity"
      },
      {
        "url" : "soaPlannedRange",
        "valueRange" : {
          "low" : {
            "value" : 0,
            "system" : "http://unitsofmeasure.org",
            "code" : "s"
          },
          "high" : {
            "value" : 0,
            "system" : "http://unitsofmeasure.org",
            "code" : "s"
          }
        }
      },
      {
        "url" : "soaRangeFromTimePoint",
        "valueString" : "*"
      }],
      "url" : "http://fhir4pharma.com/StructureDefinition/soaPlannedTimepoint"
    }],
    "title" : "Weight",
    "description" : "Weight",
    "groupingBehavior" : "visual-group",
    "selectionBehavior" : "exactly-one",
    "definitionCanonical" : "http://fhir4pharma.com/ActivityDefinition/a476b027-2a20-4e80-9607-1d1a54ee55e9|4.5.0",
    "action" : [{
      "extension" : [{
        "extension" : [{
          "url" : "soaTargetId",
          "valueString" : "bd809be1-a9ea-49a3-bd37-ec9bcd35b9be"
        },
        {
          "url" : "soaTransitionType",
          "valueString" : "SS"
        },
        {
          "url" : "soaTransitionDelay",
          "valueDuration" : {
            "value" : 10,
            "system" : "http://unitsofmeasure.org",
            "code" : "min"
          }
        },
        {
          "url" : "soaTransitionRange",
          "valueRange" : {
            "low" : {
              "value" : 0,
              "system" : "http://unitsofmeasure.org",
              "code" : "s"
            },
            "high" : {
              "value" : 0,
              "system" : "http://unitsofmeasure.org",
              "code" : "s"
            }
          }
        }],
        "url" : "http://fhir4pharma.com/StructureDefinition/soaTransition"
      }],
      "condition" : [{
        "kind" : "start",
        "expression" : {
          "language" : "text/x-soa-expression",
          "expression" : "{'withdraw':False}"
        }
      }]
    }]
  },
  {
    "id" : "bd809be1-a9ea-49a3-bd37-ec9bcd35b9be",
    "extension" : [{
      "extension" : [{
        "url" : "soaPlannedTimePoint",
        "valueQuantity" : {
          "value" : 10,
          "system" : "http://unitsofmeasure.org",
          "code" : "min"
        }
      },
      {
        "url" : "soaReferenceTimePoint",
        "valueString" : "Weight"
      },
      {
        "url" : "soaPlannedDuration",
        "valueDuration" : {
          "value" : 10,
          "system" : "http://unitsofmeasure.org",
          "code" : "min"
        }
      },
      {
        "url" : "soaTimePointType",
        "valueString" : "Activity"
      },
      {
        "url" : "soaPlannedRange",
        "valueRange" : {
          "low" : {
            "value" : 0,
            "system" : "http://unitsofmeasure.org",
            "code" : "s"
          },
          "high" : {
            "value" : 0,
            "system" : "http://unitsofmeasure.org",
            "code" : "s"
          }
        }
      },
      {
        "url" : "soaRangeFromTimePoint",
        "valueString" : "*"
      }],
      "url" : "http://fhir4pharma.com/StructureDefinition/soaPlannedTimepoint"
    }],
    "title" : "Vital Signs",
    "description" : "Vital Signs",
    "groupingBehavior" : "visual-group",
    "selectionBehavior" : "exactly-one",
    "definitionCanonical" : "http://fhir4pharma.com/ActivityDefinition/7bd9bcfa-2aeb-484b-87a0-3645dbb95426|4.5.0",
    "action" : [{
      "extension" : [{
        "extension" : [{
          "url" : "soaTargetId",
          "valueString" : "55dd45a1-7506-4134-b889-c4d13affb8a3"
        },
        {
          "url" : "soaTransitionType",
          "valueString" : "SS"
        },
        {
          "url" : "soaTransitionDelay",
          "valueDuration" : {
            "value" : 10,
            "system" : "http://unitsofmeasure.org",
            "code" : "min"
          }
        },
        {
          "url" : "soaTransitionRange",
          "valueRange" : {
            "low" : {
              "value" : 0,
              "system" : "http://unitsofmeasure.org",
              "code" : "s"
            },
            "high" : {
              "value" : 0,
              "system" : "http://unitsofmeasure.org",
              "code" : "s"
            }
          }
        }],
        "url" : "http://fhir4pharma.com/StructureDefinition/soaTransition"
      }],
      "condition" : [{
        "kind" : "start",
        "expression" : {
          "language" : "text/x-soa-expression",
          "expression" : "{'withdraw':False}"
        }
      }]
    }]
  },
  {
    "id" : "55dd45a1-7506-4134-b889-c4d13affb8a3",
    "extension" : [{
      "extension" : [{
        "url" : "soaPlannedTimePoint",
        "valueQuantity" : {
          "value" : 10,
          "system" : "http://unitsofmeasure.org",
          "code" : "min"
        }
      },
      {
        "url" : "soaReferenceTimePoint",
        "valueString" : "Vital Signs"
      },
      {
        "url" : "soaPlannedDuration",
        "valueDuration" : {
          "value" : 10,
          "system" : "http://unitsofmeasure.org",
          "code" : "min"
        }
      },
      {
        "url" : "soaTimePointType",
        "valueString" : "Activity"
      },
      {
        "url" : "soaPlannedRange",
        "valueRange" : {
          "low" : {
            "value" : 0,
            "system" : "http://unitsofmeasure.org",
            "code" : "s"
          },
          "high" : {
            "value" : 0,
            "system" : "http://unitsofmeasure.org",
            "code" : "s"
          }
        }
      },
      {
        "url" : "soaRangeFromTimePoint",
        "valueString" : "*"
      }],
      "url" : "http://fhir4pharma.com/StructureDefinition/soaPlannedTimepoint"
    }],
    "title" : "Procedure",
    "description" : "Procedure",
    "groupingBehavior" : "visual-group",
    "selectionBehavior" : "exactly-one",
    "definitionCanonical" : "http://fhir4pharma.com/ActivityDefinition/*|*",
    "action" : [{
      "extension" : [{
        "extension" : [{
          "url" : "soaTargetId",
          "valueString" : "85ed11ff-2a12-4f25-8e2d-e0049ab9db16"
        },
        {
          "url" : "soaTransitionType",
          "valueString" : "SS"
        },
        {
          "url" : "soaTransitionDelay",
          "valueDuration" : {
            "value" : 10,
            "system" : "http://unitsofmeasure.org",
            "code" : "min"
          }
        },
        {
          "url" : "soaTransitionRange",
          "valueRange" : {
            "low" : {
              "value" : 0,
              "system" : "http://unitsofmeasure.org",
              "code" : "s"
            },
            "high" : {
              "value" : 0,
              "system" : "http://unitsofmeasure.org",
              "code" : "s"
            }
          }
        }],
        "url" : "http://fhir4pharma.com/StructureDefinition/soaTransition"
      }],
      "condition" : [{
        "kind" : "start",
        "expression" : {
          "language" : "text/x-soa-expression",
          "expression" : "{'withdraw':False}"
        }
      }]
    }]
  },
  {
    "id" : "85ed11ff-2a12-4f25-8e2d-e0049ab9db16",
    "extension" : [{
      "extension" : [{
        "url" : "soaPlannedTimePoint",
        "valueQuantity" : {
          "value" : 10,
          "system" : "http://unitsofmeasure.org",
          "code" : "min"
        }
      },
      {
        "url" : "soaReferenceTimePoint",
        "valueString" : "Procedure"
      },
      {
        "url" : "soaPlannedDuration",
        "valueDuration" : {
          "value" : 10,
          "system" : "http://unitsofmeasure.org",
          "code" : "min"
        }
      },
      {
        "url" : "soaTimePointType",
        "valueString" : "Activity"
      },
      {
        "url" : "soaPlannedRange",
        "valueRange" : {
          "low" : {
            "value" : 0,
            "system" : "http://unitsofmeasure.org",
            "code" : "s"
          },
          "high" : {
            "value" : 0,
            "system" : "http://unitsofmeasure.org",
            "code" : "s"
          }
        }
      },
      {
        "url" : "soaRangeFromTimePoint",
        "valueString" : "*"
      }],
      "url" : "http://fhir4pharma.com/StructureDefinition/soaPlannedTimepoint"
    }],
    "title" : "Haematology",
    "description" : "Haematology",
    "groupingBehavior" : "visual-group",
    "selectionBehavior" : "exactly-one",
    "definitionCanonical" : "http://fhir4pharma.com/ActivityDefinition/39e60512-861e-41fc-8197-5d907e23dee4|4.5.0",
    "action" : [{
      "extension" : [{
        "extension" : [{
          "url" : "soaTargetId",
          "valueString" : "2ebc21b5-23c7-41a5-9241-f0b7ee712a67"
        },
        {
          "url" : "soaTransitionType",
          "valueString" : "SS"
        },
        {
          "url" : "soaTransitionDelay",
          "valueDuration" : {
            "value" : 10,
            "system" : "http://unitsofmeasure.org",
            "code" : "min"
          }
        },
        {
          "url" : "soaTransitionRange",
          "valueRange" : {
            "low" : {
              "value" : 0,
              "system" : "http://unitsofmeasure.org",
              "code" : "s"
            },
            "high" : {
              "value" : 0,
              "system" : "http://unitsofmeasure.org",
              "code" : "s"
            }
          }
        }],
        "url" : "http://fhir4pharma.com/StructureDefinition/soaTransition"
      }],
      "condition" : [{
        "kind" : "start",
        "expression" : {
          "language" : "text/x-soa-expression",
          "expression" : "{'withdraw':False}"
        }
      }]
    }]
  },
  {
    "id" : "2ebc21b5-23c7-41a5-9241-f0b7ee712a67",
    "extension" : [{
      "extension" : [{
        "url" : "soaPlannedTimePoint",
        "valueQuantity" : {
          "value" : 10,
          "system" : "http://unitsofmeasure.org",
          "code" : "min"
        }
      },
      {
        "url" : "soaReferenceTimePoint",
        "valueString" : "Haematology"
      },
      {
        "url" : "soaPlannedDuration",
        "valueDuration" : {
          "value" : 10,
          "system" : "http://unitsofmeasure.org",
          "code" : "min"
        }
      },
      {
        "url" : "soaTimePointType",
        "valueString" : "Activity"
      },
      {
        "url" : "soaPlannedRange",
        "valueRange" : {
          "low" : {
            "value" : 0,
            "system" : "http://unitsofmeasure.org",
            "code" : "s"
          },
          "high" : {
            "value" : 0,
            "system" : "http://unitsofmeasure.org",
            "code" : "s"
          }
        }
      },
      {
        "url" : "soaRangeFromTimePoint",
        "valueString" : "*"
      }],
      "url" : "http://fhir4pharma.com/StructureDefinition/soaPlannedTimepoint"
    }],
    "title" : "Biochemistry",
    "description" : "Biochemistry",
    "groupingBehavior" : "visual-group",
    "selectionBehavior" : "exactly-one",
    "definitionCanonical" : "http://fhir4pharma.com/ActivityDefinition/2b965eb6-afa6-4bdd-8595-e2bb9cc11de3|4.5.0",
    "action" : [{
      "extension" : [{
        "extension" : [{
          "url" : "soaTargetId",
          "valueString" : "b673175c-2b9b-40df-9aad-7ac0b910c844"
        },
        {
          "url" : "soaTransitionType",
          "valueString" : "SS"
        },
        {
          "url" : "soaTransitionDelay",
          "valueDuration" : {
            "value" : 10,
            "system" : "http://unitsofmeasure.org",
            "code" : "min"
          }
        },
        {
          "url" : "soaTransitionRange",
          "valueRange" : {
            "low" : {
              "value" : 0,
              "system" : "http://unitsofmeasure.org",
              "code" : "s"
            },
            "high" : {
              "value" : 0,
              "system" : "http://unitsofmeasure.org",
              "code" : "s"
            }
          }
        }],
        "url" : "http://fhir4pharma.com/StructureDefinition/soaTransition"
      }],
      "condition" : [{
        "kind" : "start",
        "expression" : {
          "language" : "text/x-soa-expression",
          "expression" : "{'withdraw':False}"
        }
      }]
    }]
  },
  {
    "id" : "b673175c-2b9b-40df-9aad-7ac0b910c844",
    "extension" : [{
      "extension" : [{
        "url" : "soaPlannedTimePoint",
        "valueQuantity" : {
          "value" : 10,
          "system" : "http://unitsofmeasure.org",
          "code" : "min"
        }
      },
      {
        "url" : "soaReferenceTimePoint",
        "valueString" : "Biochemistry"
      },
      {
        "url" : "soaPlannedDuration",
        "valueDuration" : {
          "value" : 10,
          "system" : "http://unitsofmeasure.org",
          "code" : "min"
        }
      },
      {
        "url" : "soaTimePointType",
        "valueString" : "Activity"
      },
      {
        "url" : "soaPlannedRange",
        "valueRange" : {
          "low" : {
            "value" : 0,
            "system" : "http://unitsofmeasure.org",
            "code" : "s"
          },
          "high" : {
            "value" : 0,
            "system" : "http://unitsofmeasure.org",
            "code" : "s"
          }
        }
      },
      {
        "url" : "soaRangeFromTimePoint",
        "valueString" : "*"
      }],
      "url" : "http://fhir4pharma.com/StructureDefinition/soaPlannedTimepoint"
    }],
    "title" : "Urinalysis",
    "description" : "Urinalysis",
    "groupingBehavior" : "visual-group",
    "selectionBehavior" : "exactly-one",
    "definitionCanonical" : "http://fhir4pharma.com/ActivityDefinition/88cd8e4f-865d-426e-8863-d68adf63af9b|4.5.0",
    "action" : [{
      "extension" : [{
        "extension" : [{
          "url" : "soaTargetId",
          "valueString" : "77afb679-5739-4ab2-a80c-55986cb07ec0"
        },
        {
          "url" : "soaTransitionType",
          "valueString" : "SS"
        },
        {
          "url" : "soaTransitionDelay",
          "valueDuration" : {
            "value" : 10,
            "system" : "http://unitsofmeasure.org",
            "code" : "min"
          }
        },
        {
          "url" : "soaTransitionRange",
          "valueRange" : {
            "low" : {
              "value" : 0,
              "system" : "http://unitsofmeasure.org",
              "code" : "s"
            },
            "high" : {
              "value" : 0,
              "system" : "http://unitsofmeasure.org",
              "code" : "s"
            }
          }
        }],
        "url" : "http://fhir4pharma.com/StructureDefinition/soaTransition"
      }],
      "condition" : [{
        "kind" : "start",
        "expression" : {
          "language" : "text/x-soa-expression",
          "expression" : "{'withdraw':False}"
        }
      }]
    }]
  },
  {
    "id" : "77afb679-5739-4ab2-a80c-55986cb07ec0",
    "extension" : [{
      "extension" : [{
        "url" : "soaPlannedTimePoint",
        "valueQuantity" : {
          "value" : 10,
          "system" : "http://unitsofmeasure.org",
          "code" : "min"
        }
      },
      {
        "url" : "soaReferenceTimePoint",
        "valueString" : "Urinalysis"
      },
      {
        "url" : "soaPlannedDuration",
        "valueDuration" : {
          "value" : 10,
          "system" : "http://unitsofmeasure.org",
          "code" : "min"
        }
      },
      {
        "url" : "soaTimePointType",
        "valueString" : "Activity"
      },
      {
        "url" : "soaPlannedRange",
        "valueRange" : {
          "low" : {
            "value" : 0,
            "system" : "http://unitsofmeasure.org",
            "code" : "s"
          },
          "high" : {
            "value" : 0,
            "system" : "http://unitsofmeasure.org",
            "code" : "s"
          }
        }
      },
      {
        "url" : "soaRangeFromTimePoint",
        "valueString" : "*"
      }],
      "url" : "http://fhir4pharma.com/StructureDefinition/soaPlannedTimepoint"
    }],
    "title" : "Concomitant Medication",
    "description" : "Concomitant Medication",
    "groupingBehavior" : "visual-group",
    "selectionBehavior" : "exactly-one",
    "definitionCanonical" : "http://fhir4pharma.com/ActivityDefinition/*|*",
    "action" : [{
      "extension" : [{
        "extension" : [{
          "url" : "soaTargetId",
          "valueString" : "3799f4d7-9c30-4352-94a0-c6c2a2c9bde0"
        },
        {
          "url" : "soaTransitionType",
          "valueString" : "SS"
        },
        {
          "url" : "soaTransitionDelay",
          "valueDuration" : {
            "value" : 10,
            "system" : "http://unitsofmeasure.org",
            "code" : "min"
          }
        },
        {
          "url" : "soaTransitionRange",
          "valueRange" : {
            "low" : {
              "value" : 0,
              "system" : "http://unitsofmeasure.org",
              "code" : "s"
            },
            "high" : {
              "value" : 0,
              "system" : "http://unitsofmeasure.org",
              "code" : "s"
            }
          }
        }],
        "url" : "http://fhir4pharma.com/StructureDefinition/soaTransition"
      }],
      "condition" : [{
        "kind" : "start",
        "expression" : {
          "language" : "text/x-soa-expression",
          "expression" : "{'withdraw':False}"
        }
      }]
    }]
  },
  {
    "id" : "3799f4d7-9c30-4352-94a0-c6c2a2c9bde0",
    "extension" : [{
      "extension" : [{
        "url" : "soaPlannedTimePoint",
        "valueQuantity" : {
          "value" : 10,
          "system" : "http://unitsofmeasure.org",
          "code" : "min"
        }
      },
      {
        "url" : "soaReferenceTimePoint",
        "valueString" : "Concomitant Medication"
      },
      {
        "url" : "soaPlannedDuration",
        "valueDuration" : {
          "value" : 10,
          "system" : "http://unitsofmeasure.org",
          "code" : "min"
        }
      },
      {
        "url" : "soaTimePointType",
        "valueString" : "Activity"
      },
      {
        "url" : "soaPlannedRange",
        "valueRange" : {
          "low" : {
            "value" : 0,
            "system" : "http://unitsofmeasure.org",
            "code" : "s"
          },
          "high" : {
            "value" : 0,
            "system" : "http://unitsofmeasure.org",
            "code" : "s"
          }
        }
      },
      {
        "url" : "soaRangeFromTimePoint",
        "valueString" : "*"
      }],
      "url" : "http://fhir4pharma.com/StructureDefinition/soaPlannedTimepoint"
    }],
    "title" : "AE/SAE",
    "description" : "AE/SAE",
    "groupingBehavior" : "visual-group",
    "selectionBehavior" : "exactly-one",
    "definitionCanonical" : "http://fhir4pharma.com/ActivityDefinition/*|*",
    "action" : [{
      "extension" : [{
        "extension" : [{
          "url" : "soaTargetId",
          "valueString" : "186ebc1a-c610-4ffd-b744-2af7c3268f3e"
        },
        {
          "url" : "soaTransitionType",
          "valueString" : "SS"
        },
        {
          "url" : "soaTransitionDelay",
          "valueDuration" : {
            "value" : 10,
            "system" : "http://unitsofmeasure.org",
            "code" : "min"
          }
        },
        {
          "url" : "soaTransitionRange",
          "valueRange" : {
            "low" : {
              "value" : 0,
              "system" : "http://unitsofmeasure.org",
              "code" : "s"
            },
            "high" : {
              "value" : 0,
              "system" : "http://unitsofmeasure.org",
              "code" : "s"
            }
          }
        }],
        "url" : "http://fhir4pharma.com/StructureDefinition/soaTransition"
      }],
      "condition" : [{
        "kind" : "start",
        "expression" : {
          "language" : "text/x-soa-expression",
          "expression" : "{'withdraw':False}"
        }
      }]
    }]
  },
  {
    "id" : "186ebc1a-c610-4ffd-b744-2af7c3268f3e",
    "extension" : [{
      "extension" : [{
        "url" : "soaPlannedTimePoint",
        "valueQuantity" : {
          "value" : 10,
          "system" : "http://unitsofmeasure.org",
          "code" : "min"
        }
      },
      {
        "url" : "soaReferenceTimePoint",
        "valueString" : "AE/SAE"
      },
      {
        "url" : "soaPlannedDuration",
        "valueDuration" : {
          "value" : 10,
          "system" : "http://unitsofmeasure.org",
          "code" : "min"
        }
      },
      {
        "url" : "soaTimePointType",
        "valueString" : "Activity"
      },
      {
        "url" : "soaPlannedRange",
        "valueRange" : {
          "low" : {
            "value" : 0,
            "system" : "http://unitsofmeasure.org",
            "code" : "s"
          },
          "high" : {
            "value" : 0,
            "system" : "http://unitsofmeasure.org",
            "code" : "s"
          }
        }
      },
      {
        "url" : "soaRangeFromTimePoint",
        "valueString" : "*"
      }],
      "url" : "http://fhir4pharma.com/StructureDefinition/soaPlannedTimepoint"
    }],
    "title" : "AF",
    "description" : "AF",
    "groupingBehavior" : "visual-group",
    "selectionBehavior" : "exactly-one",
    "definitionCanonical" : "http://fhir4pharma.com/ActivityDefinition/ef3ca7b4-a4e4-4aeb-980f-629f91c6b452|4.5.0",
    "action" : [{
      "extension" : [{
        "extension" : [{
          "url" : "soaTargetId",
          "valueString" : "e4fa7201-ac6b-4660-bc2c-638d7b4dee55"
        },
        {
          "url" : "soaTransitionType",
          "valueString" : "SS"
        },
        {
          "url" : "soaTransitionDelay",
          "valueDuration" : {
            "value" : 0,
            "system" : "http://unitsofmeasure.org",
            "code" : "s"
          }
        },
        {
          "url" : "soaTransitionRange",
          "valueRange" : {
            "low" : {
              "value" : 0,
              "system" : "http://unitsofmeasure.org",
              "code" : "s"
            },
            "high" : {
              "value" : 0,
              "system" : "http://unitsofmeasure.org",
              "code" : "s"
            }
          }
        }],
        "url" : "http://fhir4pharma.com/StructureDefinition/soaTransition"
      }],
      "condition" : [{
        "kind" : "start",
        "expression" : {
          "language" : "text/x-soa-expression",
          "expression" : "{'withdraw':False}"
        }
      }]
    }]
  },
  {
    "id" : "d98b9c83-5942-4207-bbfd-516b3f48225c",
    "extension" : [{
      "extension" : [{
        "url" : "soaPlannedTimePoint",
        "valueQuantity" : {
          "value" : 10,
          "system" : "http://unitsofmeasure.org",
          "code" : "h"
        }
      },
      {
        "url" : "soaReferenceTimePoint",
        "valueString" : "V6"
      },
      {
        "url" : "soaPlannedDuration",
        "valueDuration" : {
          "value" : 10,
          "system" : "http://unitsofmeasure.org",
          "code" : "min"
        }
      },
      {
        "url" : "soaTimePointType",
        "valueString" : "Activity"
      },
      {
        "url" : "soaPlannedRange",
        "valueRange" : {
          "low" : {
            "value" : 0,
            "system" : "http://unitsofmeasure.org",
            "code" : "s"
          },
          "high" : {
            "value" : 0,
            "system" : "http://unitsofmeasure.org",
            "code" : "s"
          }
        }
      },
      {
        "url" : "soaRangeFromTimePoint",
        "valueString" : "*"
      }],
      "url" : "http://fhir4pharma.com/StructureDefinition/soaPlannedTimepoint"
    }],
    "title" : "AS",
    "description" : "AS",
    "groupingBehavior" : "visual-group",
    "selectionBehavior" : "exactly-one",
    "definitionCanonical" : "http://fhir4pharma.com/ActivityDefinition/23deab1d-f5a3-4a98-9749-64d06fa6ee30|4.5.0",
    "action" : [{
      "extension" : [{
        "extension" : [{
          "url" : "soaTargetId",
          "valueString" : "99effc23-27cb-4b0e-9cbf-c736c1a8747c"
        },
        {
          "url" : "soaTransitionType",
          "valueString" : "FS"
        },
        {
          "url" : "soaTransitionDelay",
          "valueDuration" : {
            "value" : 0,
            "system" : "http://unitsofmeasure.org",
            "code" : "s"
          }
        },
        {
          "url" : "soaTransitionRange",
          "valueRange" : {
            "low" : {
              "value" : 0,
              "system" : "http://unitsofmeasure.org",
              "code" : "s"
            },
            "high" : {
              "value" : 0,
              "system" : "http://unitsofmeasure.org",
              "code" : "s"
            }
          }
        }],
        "url" : "http://fhir4pharma.com/StructureDefinition/soaTransition"
      }],
      "condition" : [{
        "kind" : "start",
        "expression" : {
          "language" : "text/x-soa-expression",
          "expression" : "{'withdraw':False}"
        }
      }]
    }]
  },
  {
    "id" : "04a91725-9a4a-4932-9181-4ca88d21769a",
    "extension" : [{
      "extension" : [{
        "url" : "soaPlannedTimePoint",
        "valueQuantity" : {
          "value" : 10,
          "system" : "http://unitsofmeasure.org",
          "code" : "min"
        }
      },
      {
        "url" : "soaReferenceTimePoint",
        "valueString" : "Vital Signs"
      },
      {
        "url" : "soaPlannedDuration",
        "valueDuration" : {
          "value" : 10,
          "system" : "http://unitsofmeasure.org",
          "code" : "min"
        }
      },
      {
        "url" : "soaTimePointType",
        "valueString" : "Activity"
      },
      {
        "url" : "soaPlannedRange",
        "valueRange" : {
          "low" : {
            "value" : 0,
            "system" : "http://unitsofmeasure.org",
            "code" : "s"
          },
          "high" : {
            "value" : 0,
            "system" : "http://unitsofmeasure.org",
            "code" : "s"
          }
        }
      },
      {
        "url" : "soaRangeFromTimePoint",
        "valueString" : "*"
      }],
      "url" : "http://fhir4pharma.com/StructureDefinition/soaPlannedTimepoint"
    }],
    "title" : "Concomitant Medication",
    "description" : "Concomitant Medication",
    "groupingBehavior" : "visual-group",
    "selectionBehavior" : "exactly-one",
    "definitionCanonical" : "http://fhir4pharma.com/ActivityDefinition/*|*",
    "action" : [{
      "extension" : [{
        "extension" : [{
          "url" : "soaTargetId",
          "valueString" : "e144b690-1272-488e-8094-f0e5db9a42c2"
        },
        {
          "url" : "soaTransitionType",
          "valueString" : "SS"
        },
        {
          "url" : "soaTransitionDelay",
          "valueDuration" : {
            "value" : 10,
            "system" : "http://unitsofmeasure.org",
            "code" : "min"
          }
        },
        {
          "url" : "soaTransitionRange",
          "valueRange" : {
            "low" : {
              "value" : 0,
              "system" : "http://unitsofmeasure.org",
              "code" : "s"
            },
            "high" : {
              "value" : 0,
              "system" : "http://unitsofmeasure.org",
              "code" : "s"
            }
          }
        }],
        "url" : "http://fhir4pharma.com/StructureDefinition/soaTransition"
      }],
      "condition" : [{
        "kind" : "start",
        "expression" : {
          "language" : "text/x-soa-expression",
          "expression" : "{'withdraw':False}"
        }
      }]
    }]
  },
  {
    "id" : "e144b690-1272-488e-8094-f0e5db9a42c2",
    "extension" : [{
      "extension" : [{
        "url" : "soaPlannedTimePoint",
        "valueQuantity" : {
          "value" : 10,
          "system" : "http://unitsofmeasure.org",
          "code" : "min"
        }
      },
      {
        "url" : "soaReferenceTimePoint",
        "valueString" : "Concomitant Medication"
      },
      {
        "url" : "soaPlannedDuration",
        "valueDuration" : {
          "value" : 10,
          "system" : "http://unitsofmeasure.org",
          "code" : "min"
        }
      },
      {
        "url" : "soaTimePointType",
        "valueString" : "Activity"
      },
      {
        "url" : "soaPlannedRange",
        "valueRange" : {
          "low" : {
            "value" : 0,
            "system" : "http://unitsofmeasure.org",
            "code" : "s"
          },
          "high" : {
            "value" : 0,
            "system" : "http://unitsofmeasure.org",
            "code" : "s"
          }
        }
      },
      {
        "url" : "soaRangeFromTimePoint",
        "valueString" : "*"
      }],
      "url" : "http://fhir4pharma.com/StructureDefinition/soaPlannedTimepoint"
    }],
    "title" : "AE/SAE",
    "description" : "AE/SAE",
    "groupingBehavior" : "visual-group",
    "selectionBehavior" : "exactly-one",
    "definitionCanonical" : "http://fhir4pharma.com/ActivityDefinition/*|*",
    "action" : [{
      "extension" : [{
        "extension" : [{
          "url" : "soaTargetId",
          "valueString" : "1103fab8-5843-480e-a72e-6265a3c9e807"
        },
        {
          "url" : "soaTransitionType",
          "valueString" : "SS"
        },
        {
          "url" : "soaTransitionDelay",
          "valueDuration" : {
            "value" : 10,
            "system" : "http://unitsofmeasure.org",
            "code" : "min"
          }
        },
        {
          "url" : "soaTransitionRange",
          "valueRange" : {
            "low" : {
              "value" : 0,
              "system" : "http://unitsofmeasure.org",
              "code" : "s"
            },
            "high" : {
              "value" : 0,
              "system" : "http://unitsofmeasure.org",
              "code" : "s"
            }
          }
        }],
        "url" : "http://fhir4pharma.com/StructureDefinition/soaTransition"
      }],
      "condition" : [{
        "kind" : "start",
        "expression" : {
          "language" : "text/x-soa-expression",
          "expression" : "{'withdraw':False}"
        }
      }]
    }]
  },
  {
    "id" : "1103fab8-5843-480e-a72e-6265a3c9e807",
    "extension" : [{
      "extension" : [{
        "url" : "soaPlannedTimePoint",
        "valueQuantity" : {
          "value" : 10,
          "system" : "http://unitsofmeasure.org",
          "code" : "min"
        }
      },
      {
        "url" : "soaReferenceTimePoint",
        "valueString" : "AE/SAE"
      },
      {
        "url" : "soaPlannedDuration",
        "valueDuration" : {
          "value" : 10,
          "system" : "http://unitsofmeasure.org",
          "code" : "min"
        }
      },
      {
        "url" : "soaTimePointType",
        "valueString" : "Activity"
      },
      {
        "url" : "soaPlannedRange",
        "valueRange" : {
          "low" : {
            "value" : 0,
            "system" : "http://unitsofmeasure.org",
            "code" : "s"
          },
          "high" : {
            "value" : 0,
            "system" : "http://unitsofmeasure.org",
            "code" : "s"
          }
        }
      },
      {
        "url" : "soaRangeFromTimePoint",
        "valueString" : "*"
      }],
      "url" : "http://fhir4pharma.com/StructureDefinition/soaPlannedTimepoint"
    }],
    "title" : "AF",
    "description" : "AF",
    "groupingBehavior" : "visual-group",
    "selectionBehavior" : "exactly-one",
    "definitionCanonical" : "http://fhir4pharma.com/ActivityDefinition/ef3ca7b4-a4e4-4aeb-980f-629f91c6b452|4.5.0",
    "action" : [{
      "extension" : [{
        "extension" : [{
          "url" : "soaTargetId",
          "valueString" : "b945b53d-20ab-4f28-accb-1c2e94a86bb2"
        },
        {
          "url" : "soaTransitionType",
          "valueString" : "SS"
        },
        {
          "url" : "soaTransitionDelay",
          "valueDuration" : {
            "value" : 0,
            "system" : "http://unitsofmeasure.org",
            "code" : "s"
          }
        },
        {
          "url" : "soaTransitionRange",
          "valueRange" : {
            "low" : {
              "value" : 0,
              "system" : "http://unitsofmeasure.org",
              "code" : "s"
            },
            "high" : {
              "value" : 0,
              "system" : "http://unitsofmeasure.org",
              "code" : "s"
            }
          }
        }],
        "url" : "http://fhir4pharma.com/StructureDefinition/soaTransition"
      }],
      "condition" : [{
        "kind" : "start",
        "expression" : {
          "language" : "text/x-soa-expression",
          "expression" : "{'withdraw':False}"
        }
      }]
    }]
  },
  {
    "id" : "a46f36fb-4d37-49fb-8acf-27282bc12311",
    "extension" : [{
      "extension" : [{
        "url" : "soaPlannedTimePoint",
        "valueQuantity" : {
          "value" : 10,
          "system" : "http://unitsofmeasure.org",
          "code" : "h"
        }
      },
      {
        "url" : "soaReferenceTimePoint",
        "valueString" : "U"
      },
      {
        "url" : "soaPlannedDuration",
        "valueDuration" : {
          "value" : 10,
          "system" : "http://unitsofmeasure.org",
          "code" : "min"
        }
      },
      {
        "url" : "soaTimePointType",
        "valueString" : "Activity"
      },
      {
        "url" : "soaPlannedRange",
        "valueRange" : {
          "low" : {
            "value" : 0,
            "system" : "http://unitsofmeasure.org",
            "code" : "s"
          },
          "high" : {
            "value" : 0,
            "system" : "http://unitsofmeasure.org",
            "code" : "s"
          }
        }
      },
      {
        "url" : "soaRangeFromTimePoint",
        "valueString" : "*"
      }],
      "url" : "http://fhir4pharma.com/StructureDefinition/soaPlannedTimepoint"
    }],
    "title" : "AS",
    "description" : "AS",
    "groupingBehavior" : "visual-group",
    "selectionBehavior" : "exactly-one",
    "definitionCanonical" : "http://fhir4pharma.com/ActivityDefinition/23deab1d-f5a3-4a98-9749-64d06fa6ee30|4.5.0",
    "action" : [{
      "extension" : [{
        "extension" : [{
          "url" : "soaTargetId",
          "valueString" : "c22a2274-cc71-4b45-a95a-29885163187a"
        },
        {
          "url" : "soaTransitionType",
          "valueString" : "FS"
        },
        {
          "url" : "soaTransitionDelay",
          "valueDuration" : {
            "value" : 0,
            "system" : "http://unitsofmeasure.org",
            "code" : "s"
          }
        },
        {
          "url" : "soaTransitionRange",
          "valueRange" : {
            "low" : {
              "value" : 0,
              "system" : "http://unitsofmeasure.org",
              "code" : "s"
            },
            "high" : {
              "value" : 0,
              "system" : "http://unitsofmeasure.org",
              "code" : "s"
            }
          }
        }],
        "url" : "http://fhir4pharma.com/StructureDefinition/soaTransition"
      }],
      "condition" : [{
        "kind" : "start",
        "expression" : {
          "language" : "text/x-soa-expression",
          "expression" : "{'withdraw':False}"
        }
      }]
    }]
  },
  {
    "id" : "ed909484-9bbd-4569-be71-ce0a4ebc4bee",
    "extension" : [{
      "extension" : [{
        "url" : "soaPlannedTimePoint",
        "valueQuantity" : {
          "value" : 10,
          "system" : "http://unitsofmeasure.org",
          "code" : "min"
        }
      },
      {
        "url" : "soaReferenceTimePoint",
        "valueString" : "Vital Signs"
      },
      {
        "url" : "soaPlannedDuration",
        "valueDuration" : {
          "value" : 10,
          "system" : "http://unitsofmeasure.org",
          "code" : "min"
        }
      },
      {
        "url" : "soaTimePointType",
        "valueString" : "Activity"
      },
      {
        "url" : "soaPlannedRange",
        "valueRange" : {
          "low" : {
            "value" : 0,
            "system" : "http://unitsofmeasure.org",
            "code" : "s"
          },
          "high" : {
            "value" : 0,
            "system" : "http://unitsofmeasure.org",
            "code" : "s"
          }
        }
      },
      {
        "url" : "soaRangeFromTimePoint",
        "valueString" : "*"
      }],
      "url" : "http://fhir4pharma.com/StructureDefinition/soaPlannedTimepoint"
    }],
    "title" : "Concomitant Medication",
    "description" : "Concomitant Medication",
    "groupingBehavior" : "visual-group",
    "selectionBehavior" : "exactly-one",
    "definitionCanonical" : "http://fhir4pharma.com/ActivityDefinition/*|*",
    "action" : [{
      "extension" : [{
        "extension" : [{
          "url" : "soaTargetId",
          "valueString" : "dc393df4-167c-4e10-9760-c180a86336e7"
        },
        {
          "url" : "soaTransitionType",
          "valueString" : "SS"
        },
        {
          "url" : "soaTransitionDelay",
          "valueDuration" : {
            "value" : 10,
            "system" : "http://unitsofmeasure.org",
            "code" : "min"
          }
        },
        {
          "url" : "soaTransitionRange",
          "valueRange" : {
            "low" : {
              "value" : 0,
              "system" : "http://unitsofmeasure.org",
              "code" : "s"
            },
            "high" : {
              "value" : 0,
              "system" : "http://unitsofmeasure.org",
              "code" : "s"
            }
          }
        }],
        "url" : "http://fhir4pharma.com/StructureDefinition/soaTransition"
      }],
      "condition" : [{
        "kind" : "start",
        "expression" : {
          "language" : "text/x-soa-expression",
          "expression" : "{'withdraw':False}"
        }
      }]
    }]
  },
  {
    "id" : "dc393df4-167c-4e10-9760-c180a86336e7",
    "extension" : [{
      "extension" : [{
        "url" : "soaPlannedTimePoint",
        "valueQuantity" : {
          "value" : 10,
          "system" : "http://unitsofmeasure.org",
          "code" : "min"
        }
      },
      {
        "url" : "soaReferenceTimePoint",
        "valueString" : "Concomitant Medication"
      },
      {
        "url" : "soaPlannedDuration",
        "valueDuration" : {
          "value" : 10,
          "system" : "http://unitsofmeasure.org",
          "code" : "min"
        }
      },
      {
        "url" : "soaTimePointType",
        "valueString" : "Activity"
      },
      {
        "url" : "soaPlannedRange",
        "valueRange" : {
          "low" : {
            "value" : 0,
            "system" : "http://unitsofmeasure.org",
            "code" : "s"
          },
          "high" : {
            "value" : 0,
            "system" : "http://unitsofmeasure.org",
            "code" : "s"
          }
        }
      },
      {
        "url" : "soaRangeFromTimePoint",
        "valueString" : "*"
      }],
      "url" : "http://fhir4pharma.com/StructureDefinition/soaPlannedTimepoint"
    }],
    "title" : "AE/SAE",
    "description" : "AE/SAE",
    "groupingBehavior" : "visual-group",
    "selectionBehavior" : "exactly-one",
    "definitionCanonical" : "http://fhir4pharma.com/ActivityDefinition/*|*",
    "action" : [{
      "extension" : [{
        "extension" : [{
          "url" : "soaTargetId",
          "valueString" : "fe3df69c-fc93-42e7-b328-fc0e84b44065"
        },
        {
          "url" : "soaTransitionType",
          "valueString" : "SS"
        },
        {
          "url" : "soaTransitionDelay",
          "valueDuration" : {
            "value" : 10,
            "system" : "http://unitsofmeasure.org",
            "code" : "min"
          }
        },
        {
          "url" : "soaTransitionRange",
          "valueRange" : {
            "low" : {
              "value" : 0,
              "system" : "http://unitsofmeasure.org",
              "code" : "s"
            },
            "high" : {
              "value" : 0,
              "system" : "http://unitsofmeasure.org",
              "code" : "s"
            }
          }
        }],
        "url" : "http://fhir4pharma.com/StructureDefinition/soaTransition"
      }],
      "condition" : [{
        "kind" : "start",
        "expression" : {
          "language" : "text/x-soa-expression",
          "expression" : "{'withdraw':False}"
        }
      }]
    }]
  },
  {
    "id" : "fe3df69c-fc93-42e7-b328-fc0e84b44065",
    "extension" : [{
      "extension" : [{
        "url" : "soaPlannedTimePoint",
        "valueQuantity" : {
          "value" : 10,
          "system" : "http://unitsofmeasure.org",
          "code" : "min"
        }
      },
      {
        "url" : "soaReferenceTimePoint",
        "valueString" : "AE/SAE"
      },
      {
        "url" : "soaPlannedDuration",
        "valueDuration" : {
          "value" : 10,
          "system" : "http://unitsofmeasure.org",
          "code" : "min"
        }
      },
      {
        "url" : "soaTimePointType",
        "valueString" : "Activity"
      },
      {
        "url" : "soaPlannedRange",
        "valueRange" : {
          "low" : {
            "value" : 0,
            "system" : "http://unitsofmeasure.org",
            "code" : "s"
          },
          "high" : {
            "value" : 0,
            "system" : "http://unitsofmeasure.org",
            "code" : "s"
          }
        }
      },
      {
        "url" : "soaRangeFromTimePoint",
        "valueString" : "*"
      }],
      "url" : "http://fhir4pharma.com/StructureDefinition/soaPlannedTimepoint"
    }],
    "title" : "AF",
    "description" : "AF",
    "groupingBehavior" : "visual-group",
    "selectionBehavior" : "exactly-one",
    "definitionCanonical" : "http://fhir4pharma.com/ActivityDefinition/ef3ca7b4-a4e4-4aeb-980f-629f91c6b452|4.5.0",
    "action" : [{
      "extension" : [{
        "extension" : [{
          "url" : "soaTargetId",
          "valueString" : "1d27fc91-a70a-4a66-8c2c-82a837d762f3"
        },
        {
          "url" : "soaTransitionType",
          "valueString" : "SS"
        },
        {
          "url" : "soaTransitionDelay",
          "valueDuration" : {
            "value" : 0,
            "system" : "http://unitsofmeasure.org",
            "code" : "s"
          }
        },
        {
          "url" : "soaTransitionRange",
          "valueRange" : {
            "low" : {
              "value" : 0,
              "system" : "http://unitsofmeasure.org",
              "code" : "s"
            },
            "high" : {
              "value" : 0,
              "system" : "http://unitsofmeasure.org",
              "code" : "s"
            }
          }
        }],
        "url" : "http://fhir4pharma.com/StructureDefinition/soaTransition"
      }],
      "condition" : [{
        "kind" : "start",
        "expression" : {
          "language" : "text/x-soa-expression",
          "expression" : "{'withdraw':False}"
        }
      }]
    }]
  },
  {
    "id" : "d13f4348-117f-49bb-8974-9ae2066d068e",
    "extension" : [{
      "extension" : [{
        "url" : "soaPlannedTimePoint",
        "valueQuantity" : {
          "value" : 10,
          "system" : "http://unitsofmeasure.org",
          "code" : "h"
        }
      },
      {
        "url" : "soaReferenceTimePoint",
        "valueString" : "IS"
      },
      {
        "url" : "soaPlannedDuration",
        "valueDuration" : {
          "value" : 10,
          "system" : "http://unitsofmeasure.org",
          "code" : "min"
        }
      },
      {
        "url" : "soaTimePointType",
        "valueString" : "Activity"
      },
      {
        "url" : "soaPlannedRange",
        "valueRange" : {
          "low" : {
            "value" : 0,
            "system" : "http://unitsofmeasure.org",
            "code" : "s"
          },
          "high" : {
            "value" : 0,
            "system" : "http://unitsofmeasure.org",
            "code" : "s"
          }
        }
      },
      {
        "url" : "soaRangeFromTimePoint",
        "valueString" : "*"
      }],
      "url" : "http://fhir4pharma.com/StructureDefinition/soaPlannedTimepoint"
    }],
    "title" : "AS",
    "description" : "AS",
    "groupingBehavior" : "visual-group",
    "selectionBehavior" : "exactly-one",
    "definitionCanonical" : "http://fhir4pharma.com/ActivityDefinition/*|*",
    "action" : [{
      "extension" : [{
        "extension" : [{
          "url" : "soaTargetId",
          "valueString" : "e029a5f8-14e7-448f-88f8-ae27ea23b3e7"
        },
        {
          "url" : "soaTransitionType",
          "valueString" : "FS"
        },
        {
          "url" : "soaTransitionDelay",
          "valueDuration" : {
            "value" : 0,
            "system" : "http://unitsofmeasure.org",
            "code" : "s"
          }
        },
        {
          "url" : "soaTransitionRange",
          "valueRange" : {
            "low" : {
              "value" : 0,
              "system" : "http://unitsofmeasure.org",
              "code" : "s"
            },
            "high" : {
              "value" : 0,
              "system" : "http://unitsofmeasure.org",
              "code" : "s"
            }
          }
        }],
        "url" : "http://fhir4pharma.com/StructureDefinition/soaTransition"
      }],
      "condition" : [{
        "kind" : "start",
        "expression" : {
          "language" : "text/x-soa-expression",
          "expression" : "{'withdraw':False}"
        }
      }]
    }]
  },
  {
    "id" : "e029a5f8-14e7-448f-88f8-ae27ea23b3e7",
    "extension" : [{
      "extension" : [{
        "url" : "soaPlannedTimePoint",
        "valueQuantity" : {
          "value" : 10,
          "system" : "http://unitsofmeasure.org",
          "code" : "min"
        }
      },
      {
        "url" : "soaReferenceTimePoint",
        "valueString" : "AS"
      },
      {
        "url" : "soaPlannedDuration",
        "valueDuration" : {
          "value" : 10,
          "system" : "http://unitsofmeasure.org",
          "code" : "min"
        }
      },
      {
        "url" : "soaTimePointType",
        "valueString" : "Activity"
      },
      {
        "url" : "soaPlannedRange",
        "valueRange" : {
          "low" : {
            "value" : 0,
            "system" : "http://unitsofmeasure.org",
            "code" : "s"
          },
          "high" : {
            "value" : 0,
            "system" : "http://unitsofmeasure.org",
            "code" : "s"
          }
        }
      },
      {
        "url" : "soaRangeFromTimePoint",
        "valueString" : "*"
      }],
      "url" : "http://fhir4pharma.com/StructureDefinition/soaPlannedTimepoint"
    }],
    "title" : "AF",
    "description" : "AF",
    "groupingBehavior" : "visual-group",
    "selectionBehavior" : "exactly-one",
    "definitionCanonical" : "http://fhir4pharma.com/ActivityDefinition/*|*",
    "action" : [{
      "extension" : [{
        "extension" : [{
          "url" : "soaTargetId",
          "valueString" : "d1c51536-329b-475c-9311-aa5b5247bd9f"
        },
        {
          "url" : "soaTransitionType",
          "valueString" : "FS"
        },
        {
          "url" : "soaTransitionDelay",
          "valueDuration" : {
            "value" : 0,
            "system" : "http://unitsofmeasure.org",
            "code" : "s"
          }
        },
        {
          "url" : "soaTransitionRange",
          "valueRange" : {
            "low" : {
              "value" : 0,
              "system" : "http://unitsofmeasure.org",
              "code" : "s"
            },
            "high" : {
              "value" : 0,
              "system" : "http://unitsofmeasure.org",
              "code" : "s"
            }
          }
        }],
        "url" : "http://fhir4pharma.com/StructureDefinition/soaTransition"
      }],
      "condition" : [{
        "kind" : "start",
        "expression" : {
          "language" : "text/x-soa-expression",
          "expression" : "{'withdraw':False}"
        }
      }]
    }]
  },
  {
    "id" : "7b0016c0-61dc-4674-8711-67fa4bdd7e44",
    "extension" : [{
      "extension" : [{
        "url" : "soaPlannedTimePoint",
        "valueQuantity" : {
          "value" : 10,
          "system" : "http://unitsofmeasure.org",
          "code" : "h"
        }
      },
      {
        "url" : "soaReferenceTimePoint",
        "valueString" : "IF"
      },
      {
        "url" : "soaPlannedDuration",
        "valueDuration" : {
          "value" : 10,
          "system" : "http://unitsofmeasure.org",
          "code" : "min"
        }
      },
      {
        "url" : "soaTimePointType",
        "valueString" : "Activity"
      },
      {
        "url" : "soaPlannedRange",
        "valueRange" : {
          "low" : {
            "value" : 0,
            "system" : "http://unitsofmeasure.org",
            "code" : "s"
          },
          "high" : {
            "value" : 0,
            "system" : "http://unitsofmeasure.org",
            "code" : "s"
          }
        }
      },
      {
        "url" : "soaRangeFromTimePoint",
        "valueString" : "*"
      }],
      "url" : "http://fhir4pharma.com/StructureDefinition/soaPlannedTimepoint"
    }],
    "title" : "AS",
    "description" : "AS",
    "groupingBehavior" : "visual-group",
    "selectionBehavior" : "exactly-one",
    "definitionCanonical" : "http://fhir4pharma.com/ActivityDefinition/*|*",
    "action" : [{
      "extension" : [{
        "extension" : [{
          "url" : "soaTargetId",
          "valueString" : "1b31f3ad-3f0a-4018-8b42-9922d9e9e519"
        },
        {
          "url" : "soaTransitionType",
          "valueString" : "FS"
        },
        {
          "url" : "soaTransitionDelay",
          "valueDuration" : {
            "value" : 0,
            "system" : "http://unitsofmeasure.org",
            "code" : "s"
          }
        },
        {
          "url" : "soaTransitionRange",
          "valueRange" : {
            "low" : {
              "value" : 0,
              "system" : "http://unitsofmeasure.org",
              "code" : "s"
            },
            "high" : {
              "value" : 0,
              "system" : "http://unitsofmeasure.org",
              "code" : "s"
            }
          }
        }],
        "url" : "http://fhir4pharma.com/StructureDefinition/soaTransition"
      }],
      "condition" : [{
        "kind" : "start",
        "expression" : {
          "language" : "text/x-soa-expression",
          "expression" : "{'withdraw':False}"
        }
      }]
    }]
  },
  {
    "id" : "1b31f3ad-3f0a-4018-8b42-9922d9e9e519",
    "extension" : [{
      "extension" : [{
        "url" : "soaPlannedTimePoint",
        "valueQuantity" : {
          "value" : 10,
          "system" : "http://unitsofmeasure.org",
          "code" : "min"
        }
      },
      {
        "url" : "soaReferenceTimePoint",
        "valueString" : "AS"
      },
      {
        "url" : "soaPlannedDuration",
        "valueDuration" : {
          "value" : 10,
          "system" : "http://unitsofmeasure.org",
          "code" : "min"
        }
      },
      {
        "url" : "soaTimePointType",
        "valueString" : "Activity"
      },
      {
        "url" : "soaPlannedRange",
        "valueRange" : {
          "low" : {
            "value" : 0,
            "system" : "http://unitsofmeasure.org",
            "code" : "s"
          },
          "high" : {
            "value" : 0,
            "system" : "http://unitsofmeasure.org",
            "code" : "s"
          }
        }
      },
      {
        "url" : "soaRangeFromTimePoint",
        "valueString" : "*"
      }],
      "url" : "http://fhir4pharma.com/StructureDefinition/soaPlannedTimepoint"
    }],
    "title" : "AF",
    "description" : "AF",
    "groupingBehavior" : "visual-group",
    "selectionBehavior" : "exactly-one",
    "definitionCanonical" : "http://fhir4pharma.com/ActivityDefinition/*|*",
    "action" : [{
      "extension" : [{
        "extension" : [{
          "url" : "soaTargetId",
          "valueString" : "ab957d88-22e2-4018-8c99-0acc1aed5fd4"
        },
        {
          "url" : "soaTransitionType",
          "valueString" : "FS"
        },
        {
          "url" : "soaTransitionDelay",
          "valueDuration" : {
            "value" : 0,
            "system" : "http://unitsofmeasure.org",
            "code" : "s"
          }
        },
        {
          "url" : "soaTransitionRange",
          "valueRange" : {
            "low" : {
              "value" : 0,
              "system" : "http://unitsofmeasure.org",
              "code" : "s"
            },
            "high" : {
              "value" : 0,
              "system" : "http://unitsofmeasure.org",
              "code" : "s"
            }
          }
        }],
        "url" : "http://fhir4pharma.com/StructureDefinition/soaTransition"
      }],
      "condition" : [{
        "kind" : "start",
        "expression" : {
          "language" : "text/x-soa-expression",
          "expression" : "{'withdraw':False}"
        }
      }]
    }]
  },
  {
    "id" : "99effc23-27cb-4b0e-9cbf-c736c1a8747c",
    "extension" : [{
      "extension" : [{
        "url" : "soaPlannedTimePoint",
        "valueQuantity" : {
          "value" : 10,
          "system" : "http://unitsofmeasure.org",
          "code" : "min"
        }
      },
      {
        "url" : "soaReferenceTimePoint",
        "valueString" : "AS"
      },
      {
        "url" : "soaPlannedDuration",
        "valueDuration" : {
          "value" : 10,
          "system" : "http://unitsofmeasure.org",
          "code" : "min"
        }
      },
      {
        "url" : "soaTimePointType",
        "valueString" : "Activity"
      },
      {
        "url" : "soaPlannedRange",
        "valueRange" : {
          "low" : {
            "value" : 0,
            "system" : "http://unitsofmeasure.org",
            "code" : "s"
          },
          "high" : {
            "value" : 0,
            "system" : "http://unitsofmeasure.org",
            "code" : "s"
          }
        }
      },
      {
        "url" : "soaRangeFromTimePoint",
        "valueString" : "*"
      }],
      "url" : "http://fhir4pharma.com/StructureDefinition/soaPlannedTimepoint"
    }],
    "title" : "Weight",
    "description" : "Weight",
    "groupingBehavior" : "visual-group",
    "selectionBehavior" : "exactly-one",
    "definitionCanonical" : "http://fhir4pharma.com/ActivityDefinition/a476b027-2a20-4e80-9607-1d1a54ee55e9|4.5.0",
    "action" : [{
      "extension" : [{
        "extension" : [{
          "url" : "soaTargetId",
          "valueString" : "3d1ada92-5d37-4ecf-b5e1-4138370438f6"
        },
        {
          "url" : "soaTransitionType",
          "valueString" : "SS"
        },
        {
          "url" : "soaTransitionDelay",
          "valueDuration" : {
            "value" : 10,
            "system" : "http://unitsofmeasure.org",
            "code" : "min"
          }
        },
        {
          "url" : "soaTransitionRange",
          "valueRange" : {
            "low" : {
              "value" : 0,
              "system" : "http://unitsofmeasure.org",
              "code" : "s"
            },
            "high" : {
              "value" : 0,
              "system" : "http://unitsofmeasure.org",
              "code" : "s"
            }
          }
        }],
        "url" : "http://fhir4pharma.com/StructureDefinition/soaTransition"
      }],
      "condition" : [{
        "kind" : "start",
        "expression" : {
          "language" : "text/x-soa-expression",
          "expression" : "{'withdraw':False}"
        }
      }]
    }]
  },
  {
    "id" : "3d1ada92-5d37-4ecf-b5e1-4138370438f6",
    "extension" : [{
      "extension" : [{
        "url" : "soaPlannedTimePoint",
        "valueQuantity" : {
          "value" : 10,
          "system" : "http://unitsofmeasure.org",
          "code" : "min"
        }
      },
      {
        "url" : "soaReferenceTimePoint",
        "valueString" : "Weight"
      },
      {
        "url" : "soaPlannedDuration",
        "valueDuration" : {
          "value" : 10,
          "system" : "http://unitsofmeasure.org",
          "code" : "min"
        }
      },
      {
        "url" : "soaTimePointType",
        "valueString" : "Activity"
      },
      {
        "url" : "soaPlannedRange",
        "valueRange" : {
          "low" : {
            "value" : 0,
            "system" : "http://unitsofmeasure.org",
            "code" : "s"
          },
          "high" : {
            "value" : 0,
            "system" : "http://unitsofmeasure.org",
            "code" : "s"
          }
        }
      },
      {
        "url" : "soaRangeFromTimePoint",
        "valueString" : "*"
      }],
      "url" : "http://fhir4pharma.com/StructureDefinition/soaPlannedTimepoint"
    }],
    "title" : "Vital Signs",
    "description" : "Vital Signs",
    "groupingBehavior" : "visual-group",
    "selectionBehavior" : "exactly-one",
    "definitionCanonical" : "http://fhir4pharma.com/ActivityDefinition/7bd9bcfa-2aeb-484b-87a0-3645dbb95426|4.5.0",
    "action" : [{
      "extension" : [{
        "extension" : [{
          "url" : "soaTargetId",
          "valueString" : "04a91725-9a4a-4932-9181-4ca88d21769a"
        },
        {
          "url" : "soaTransitionType",
          "valueString" : "FS"
        },
        {
          "url" : "soaTransitionDelay",
          "valueDuration" : {
            "value" : 0,
            "system" : "http://unitsofmeasure.org",
            "code" : "s"
          }
        },
        {
          "url" : "soaTransitionRange",
          "valueRange" : {
            "low" : {
              "value" : 0,
              "system" : "http://unitsofmeasure.org",
              "code" : "s"
            },
            "high" : {
              "value" : 0,
              "system" : "http://unitsofmeasure.org",
              "code" : "s"
            }
          }
        }],
        "url" : "http://fhir4pharma.com/StructureDefinition/soaTransition"
      }],
      "condition" : [{
        "kind" : "start",
        "expression" : {
          "language" : "text/x-soa-expression",
          "expression" : "{'withdraw':False}"
        }
      }]
    }]
  },
  {
    "id" : "c22a2274-cc71-4b45-a95a-29885163187a",
    "extension" : [{
      "extension" : [{
        "url" : "soaPlannedTimePoint",
        "valueQuantity" : {
          "value" : 10,
          "system" : "http://unitsofmeasure.org",
          "code" : "min"
        }
      },
      {
        "url" : "soaReferenceTimePoint",
        "valueString" : "AS"
      },
      {
        "url" : "soaPlannedDuration",
        "valueDuration" : {
          "value" : 10,
          "system" : "http://unitsofmeasure.org",
          "code" : "min"
        }
      },
      {
        "url" : "soaTimePointType",
        "valueString" : "Activity"
      },
      {
        "url" : "soaPlannedRange",
        "valueRange" : {
          "low" : {
            "value" : 0,
            "system" : "http://unitsofmeasure.org",
            "code" : "s"
          },
          "high" : {
            "value" : 0,
            "system" : "http://unitsofmeasure.org",
            "code" : "s"
          }
        }
      },
      {
        "url" : "soaRangeFromTimePoint",
        "valueString" : "*"
      }],
      "url" : "http://fhir4pharma.com/StructureDefinition/soaPlannedTimepoint"
    }],
    "title" : "Weight",
    "description" : "Weight",
    "groupingBehavior" : "visual-group",
    "selectionBehavior" : "exactly-one",
    "definitionCanonical" : "http://fhir4pharma.com/ActivityDefinition/a476b027-2a20-4e80-9607-1d1a54ee55e9|4.5.0",
    "action" : [{
      "extension" : [{
        "extension" : [{
          "url" : "soaTargetId",
          "valueString" : "759cbacd-a627-462c-b961-1e8c9edb382e"
        },
        {
          "url" : "soaTransitionType",
          "valueString" : "SS"
        },
        {
          "url" : "soaTransitionDelay",
          "valueDuration" : {
            "value" : 10,
            "system" : "http://unitsofmeasure.org",
            "code" : "min"
          }
        },
        {
          "url" : "soaTransitionRange",
          "valueRange" : {
            "low" : {
              "value" : 0,
              "system" : "http://unitsofmeasure.org",
              "code" : "s"
            },
            "high" : {
              "value" : 0,
              "system" : "http://unitsofmeasure.org",
              "code" : "s"
            }
          }
        }],
        "url" : "http://fhir4pharma.com/StructureDefinition/soaTransition"
      }],
      "condition" : [{
        "kind" : "start",
        "expression" : {
          "language" : "text/x-soa-expression",
          "expression" : "{'withdraw':False}"
        }
      }]
    }]
  },
  {
    "id" : "759cbacd-a627-462c-b961-1e8c9edb382e",
    "extension" : [{
      "extension" : [{
        "url" : "soaPlannedTimePoint",
        "valueQuantity" : {
          "value" : 10,
          "system" : "http://unitsofmeasure.org",
          "code" : "min"
        }
      },
      {
        "url" : "soaReferenceTimePoint",
        "valueString" : "Weight"
      },
      {
        "url" : "soaPlannedDuration",
        "valueDuration" : {
          "value" : 10,
          "system" : "http://unitsofmeasure.org",
          "code" : "min"
        }
      },
      {
        "url" : "soaTimePointType",
        "valueString" : "Activity"
      },
      {
        "url" : "soaPlannedRange",
        "valueRange" : {
          "low" : {
            "value" : 0,
            "system" : "http://unitsofmeasure.org",
            "code" : "s"
          },
          "high" : {
            "value" : 0,
            "system" : "http://unitsofmeasure.org",
            "code" : "s"
          }
        }
      },
      {
        "url" : "soaRangeFromTimePoint",
        "valueString" : "*"
      }],
      "url" : "http://fhir4pharma.com/StructureDefinition/soaPlannedTimepoint"
    }],
    "title" : "Vital Signs",
    "description" : "Vital Signs",
    "groupingBehavior" : "visual-group",
    "selectionBehavior" : "exactly-one",
    "definitionCanonical" : "http://fhir4pharma.com/ActivityDefinition/7bd9bcfa-2aeb-484b-87a0-3645dbb95426|4.5.0",
    "action" : [{
      "extension" : [{
        "extension" : [{
          "url" : "soaTargetId",
          "valueString" : "ed909484-9bbd-4569-be71-ce0a4ebc4bee"
        },
        {
          "url" : "soaTransitionType",
          "valueString" : "FS"
        },
        {
          "url" : "soaTransitionDelay",
          "valueDuration" : {
            "value" : 0,
            "system" : "http://unitsofmeasure.org",
            "code" : "s"
          }
        },
        {
          "url" : "soaTransitionRange",
          "valueRange" : {
            "low" : {
              "value" : 0,
              "system" : "http://unitsofmeasure.org",
              "code" : "s"
            },
            "high" : {
              "value" : 0,
              "system" : "http://unitsofmeasure.org",
              "code" : "s"
            }
          }
        }],
        "url" : "http://fhir4pharma.com/StructureDefinition/soaTransition"
      }],
      "condition" : [{
        "kind" : "start",
        "expression" : {
          "language" : "text/x-soa-expression",
          "expression" : "{'withdraw':False}"
        }
      }]
    }]
  }]
}
